# Supplementary material for: Estrogen Receptor 1 Inhibition of Wnt/β-Catenin Signaling Contributes to Sex Differences in Hepatocarcinogenesis
Source: Front Oncol. 2021 Nov 22;11:777834. doi: 10.3389/fonc.2021.777834 (PMC8645636; doi:10.3389/fonc.2021.777834)
Supplement: Supplementary file 2 [file DataSheet_2.xlsx]

## Sheet: STable2
Supplementary Table 2: List of the dysregulated genes identified in the 19 papers with HCC Gene Expression Data retrieved from GEO.
PMID	GENE	MODULATION	ETIOLOGY
17393520	KCNJ16	down	HCV
17393520	RAB25	down	HCV
17393520	PKHD1	down	HCV
17393520	CFTR	down	HCV
17393520	ANGPTL6	down	HCV
17393520	FAM150B	down	HCV
17393520	FREM2	down	HCV
17393520	SCD5	down	HCV
17393520	SH3YL1	down	HCV
17393520	CYS1	down	HCV
17393520	CLEC4M	down	HCV
17393520	CLEC4G	down	HCV
17393520	CLIC6	down	HCV
17393520	EGR3	down	HCV
17393520	ANXA3	down	HCV
17393520	TACSTD2	down	HCV
17393520	ANXA8L1	down	HCV
17393520	CHST4	down	HCV
17393520	SFRP5	down	HCV
17393520	TSPYL5	down	HCV
17393520	PROM1	down	HCV
17393520	STAB2	down	HCV
17393520	DPT	down	HCV
17393520	SDCBP2	down	HCV
17393520	COLEC10	down	HCV
17393520	FCN2	down	HCV
17393520	CLEC1B	down	HCV
17393520	PAMR1	down	HCV
17393520	TCF21	down	HCV
17393520	LYVE1	down	HCV
17393520	CCBE1	down	HCV
17393520	OIT3	down	HCV
17393520	CFP	down	HCV
17393520	CPA3	down	HCV
17393520	MYO10	down	HCV
17393520	CXCL14	down	HCV
17393520	DNM3OS	down	HCV
17393520	MUM1L1	down	HCV
17393520	ECM1	down	HCV
17393520	RGS4	down	HCV
17393520	DIRAS3	down	HCV
17393520	DBH	down	HCV
17393520	ITGB8	down	HCV
17393520	FCN3	down	HCV
17393520	FAM65C	down	HCV
17393520	LIFR	down	HCV
17393520	MARCO	down	HCV
17393520	DEFA1B	down	HCV
17393520	TPSAB1	down	HCV
17393520	TFPI2	down	HCV
17393520	CRHBP	down	HCV
17393520	ESRP1	down	HCV
17393520	ENPP5	down	HCV
17393520	RSPO3	down	HCV
17393520	IL1B	down	HCV
17393520	CYP1A2	down	HCV
17393520	KCNJ15	down	HCV
17393520	CYP2B6	down	HCV
17393520	ADAMTS1	down	HCV
17393520	SPINT2	down	HCV
17393520	EDNRB	down	HCV
17393520	BMP5	down	HCV
17393520	VIPR1	down	HCV
17393520	ADAMTS13	down	HCV
17393520	MMRN1	down	HCV
17393520	EPCAM	down	HCV
17393520	DNASE1L3	down	HCV
17393520	PTGS2	down	HCV
17393520	TMPRSS3	down	HCV
17393520	TPSB2	down	HCV
17393520	FOS	down	HCV
17393520	GPM6A	down	HCV
17393520	CH25H	down	HCV
17393520	LILRB5	down	HCV
17393520	CETP	down	HCV
17393520	F3	down	HCV
17393520	HGF	down	HCV
17393520	RCAN1	down	HCV
17393520	TLR4	down	HCV
17393520	ADAMTS9-AS2	down	HCV
17393520	CYR61	down	HCV
17393520	TMEM27	down	HCV
17393520	GABRP	down	HCV
17393520	TIMD4	down	HCV
17393520	PLCXD3	down	HCV
17393520	TUBE1	down	HCV
17393520	AQP1	down	HCV
17393520	CYP2C8	down	HCV
17393520	AXL	down	HCV
17393520	ANK3	down	HCV
17393520	STEAP4	down	HCV
17393520	GPR182	down	HCV
17393520	GNA14	down	HCV
17393520	MRO	down	HCV
17393520	ZFP36	down	HCV
17393520	NALCN	down	HCV
17393520	NDRG2	down	HCV
17393520	TMC4	down	HCV
17393520	CXCL12	down	HCV
17393520	ST6GAL2	down	HCV
17393520	FCER1A	down	HCV
17393520	PHLDA1	down	HCV
17393520	LY6E	down	HCV
17393520	HAND2-AS1	down	HCV
17393520	CNTN4	down	HCV
17393520	RND3	down	HCV
17393520	SRPX	down	HCV
17393520	VTCN1	down	HCV
17393520	THBS1	down	HCV
17393520	HHIP	down	HCV
17393520	IGFBP3	down	HCV
17393520	IL33	down	HCV
17393520	EPB41L4A	down	HCV
17393520	P2RY12	down	HCV
17393520	IL13RA2	down	HCV
17393520	SHBG	down	HCV
17393520	C8orf4	down	HCV
17393520	PLAC8	down	HCV
17393520	CD1E	down	HCV
17393520	IGFBP6	down	HCV
17393520	P2RY13	down	HCV
17393520	GPR128	down	HCV
17393520	NAPSB	down	HCV
17393520	MFSD2A	down	HCV
17393520	MFAP4	down	HCV
17393520	INMT	down	HCV
17393520	BHMT	down	HCV
17393520	CXCL6	down	HCV
17393520	SCN7A	down	HCV
17393520	PIP4K2A	down	HCV
17393520	NPY1R	down	HCV
17393520	VSIG4	down	HCV
17393520	STEAP3	down	HCV
17393520	CYP39A1	down	HCV
17393520	C1orf162	down	HCV
17393520	THRSP	down	HCV
17393520	GAS1	down	HCV
17393520	TMEM139	down	HCV
17393520	S100A12	down	HCV
17393520	EHD3	down	HCV
17393520	MASP1	down	HCV
17393520	CCDC3	down	HCV
17393520	SPINT1	down	HCV
17393520	C11orf96	down	HCV
17393520	TCTEX1D1	down	HCV
17393520	LINC01093	down	HCV
17393520	ADRA1A	down	HCV
17393520	FPR1	down	HCV
17393520	FEZ1	down	HCV
17393520	CARD16	down	HCV
17393520	ADAMTSL2	down	HCV
17393520	CCL19	down	HCV
17393520	MS4A6A	down	HCV
17393520	EPHA2	down	HCV
17393520	LPAL2	down	HCV
17393520	CSRNP1	down	HCV
17393520	OLFML3	down	HCV
17393520	TSLP	down	HCV
17393520	CHRDL1	down	HCV
17393520	PRKAR2B	down	HCV
17393520	NAT2	down	HCV
17393520	BCO2	down	HCV
17393520	FBLIM1	down	HCV
17393520	LCAT	down	HCV
17393520	SLC25A47	down	HCV
17393520	EPHA3	down	HCV
17393520	CCL2	down	HCV
17393520	JUNB	down	HCV
17393520	EGR2	down	HCV
17393520	EGR1	down	HCV
17393520	SLC19A3	down	HCV
17393520	CDHR2	down	HCV
17393520	AADAT	down	HCV
17393520	JUN	down	HCV
17393520	FGL2	down	HCV
17393520	BDH2	down	HCV
17393520	ENDOD1	down	HCV
17393520	TGFA	down	HCV
17393520	CDH1	down	HCV
17393520	C7	down	HCV
17393520	FCGR3B	down	HCV
17393520	KAZN	down	HCV
17393520	SLCO4C1	down	HCV
17393520	NR4A3	down	HCV
17393520	MT1M	down	HCV
17393520	KRT19	down	HCV
17393520	DCN	down	HCV
17393520	GLS2	down	HCV
17393520	CCL15-CCL14	down	HCV
17393520	PDGFRA	down	HCV
17393520	ID3	down	HCV
17393520	LXN	down	HCV
17393520	CD163	down	HCV
17393520	DUSP1	down	HCV
17393520	MAN1C1	down	HCV
17393520	MS4A7	down	HCV
17393520	HBA2	down	HCV
17393520	FXYD2	down	HCV
17393520	MT1F	down	HCV
17393520	ALDOB	down	HCV
17393520	FBP1	down	HCV
17393520	IFI16	down	HCV
17393520	SMAD9	down	HCV
17393520	RBMS3	down	HCV
17393520	SPG20	down	HCV
17393520	ID1	down	HCV
17393520	MT1G	down	HCV
17393520	SMIM24	down	HCV
17393520	ENO3	down	HCV
17393520	GGT5	down	HCV
17393520	SERPINB9	down	HCV
17393520	CNTN3	down	HCV
17393520	KRT7	down	HCV
17393520	FCGR2B	down	HCV
17393520	SULF2	down	HCV
17393520	GSTZ1	down	HCV
17393520	PDE7B	down	HCV
17393520	COLEC11	down	HCV
17393520	PEMT	down	HCV
17393520	FAM229B	down	HCV
17393520	FAM134B	down	HCV
17393520	UGP2	down	HCV
17393520	ITGA9	down	HCV
17393520	FLRT2	down	HCV
17393520	TTC36	down	HCV
17393520	ATP8B4	down	HCV
17393520	DSE	down	HCV
17393520	GPD1	down	HCV
17393520	ASPN	down	HCV
17393520	CYBRD1	down	HCV
17393520	GABRB3	down	HCV
17393520	TRIM15	down	HCV
17393520	FRMD6	down	HCV
17393520	BHLHE22	down	HCV
17393520	ETS2	down	HCV
17393520	FGFR2	down	HCV
17393520	ID4	down	HCV
17393520	DSEL	down	HCV
17393520	LAMA2	down	HCV
17393520	CDKN1A	down	HCV
17393520	LOC100133862	down	HCV
17393520	ALDH1B1	down	HCV
17393520	CLRN3	down	HCV
17393520	EDN1	down	HCV
17393520	PDGFD	down	HCV
17393520	EZR	down	HCV
17393520	LOC100505584	down	HCV
17393520	FOSB	down	HCV
17393520	CHST9	down	HCV
17393520	ANGPTL1	down	HCV
17393520	DNALI1	down	HCV
17393520	CCDC146	down	HCV
17393520	MRC1	down	HCV
17393520	SPATA18	down	HCV
17393520	FHL1	down	HCV
17393520	FBLN5	down	HCV
17393520	FLJ36848	down	HCV
17393520	GPR65	down	HCV
17393520	OAS1	down	HCV
17393520	CLDN11	down	HCV
17393520	SELL	down	HCV
17393520	BACH2	down	HCV
17393520	PGLYRP2	down	HCV
17393520	CYP2B7P	down	HCV
17393520	HMOX1	down	HCV
17393520	TM6SF2	down	HCV
17393520	MT2A	down	HCV
17393520	MT1H	down	HCV
17393520	IGHV4-31	down	HCV
17393520	MT1X	down	HCV
17393520	IGHA2	down	HCV
17393520	ENG	down	HCV
17393520	SOCS2	down	HCV
17393520	CA2	down	HCV
17393520	CD5L	down	HCV
17393520	CITED2	down	HCV
17393520	GADD45B	down	HCV
17393520	GBP1	down	HCV
17393520	TENM1	down	HCV
17393520	EPHX2	down	HCV
17393520	S100A8	down	HCV
17393520	IGJ	down	HCV
17393520	GLIS3	down	HCV
17393520	TMEM45A	down	HCV
17393520	CD69	down	HCV
17393520	PBLD	down	HCV
17393520	PTPRC	down	HCV
17393520	SHMT1	down	HCV
17393520	MT1HL1	down	HCV
17393520	SEMA6D	down	HCV
17393520	CPEB3	down	HCV
17393520	SLC22A7	down	HCV
17393520	LOC100510044	down	HCV
17393520	HBB	down	HCV
17393520	OASL	down	HCV
17393520	PTGIS	down	HCV
17393520	CCL21	down	HCV
17393520	CIDEB	down	HCV
17393520	OAS2	down	HCV
17393520	WFDC1	down	HCV
17393520	SOCS3	down	HCV
17393520	SPON1	down	HCV
17393520	IGHV3-48	down	HCV
17393520	TDO2	down	HCV
17393520	THBD	down	HCV
17393520	IGKV1-5	down	HCV
17393520	TMPRSS2	down	HCV
17393520	FCGR2C	down	HCV
17393520	IGLV1-40	down	HCV
17393520	TUSC3	down	HCV
17393520	C16orf54	down	HCV
17393520	RDH16	down	HCV
17393520	ALOX5AP	down	HCV
17393520	IGK	down	HCV
17393520	NAMPT	down	HCV
17393520	BASP1	down	HCV
17393520	CD1D	down	HCV
17393520	LPA	down	HCV
17393520	CXCL2	down	HCV
17393520	ATF3	down	HCV
17393520	TAGAP	down	HCV
17393520	FILIP1L	down	HCV
17393520	GHR	down	HCV
17393520	CLEC3B	down	HCV
17393520	HAMP	down	HCV
17393520	LOC652493	down	HCV
17393520	LOC100510361	down	HCV
17393520	PROZ	down	HCV
17393520	SRGN	down	HCV
17393520	GLT8D2	down	HCV
17393520	HSD17B2	down	HCV
17393520	IGHM	down	HCV
17393520	CYP4F2	down	HCV
17393520	UNC93A	down	HCV
17393520	MGLL	down	HCV
17393520	IGHV3-23	down	HCV
17393520	ABI3BP	down	HCV
17393520	PDE4B	down	HCV
17393520	GBA3	down	HCV
17393520	OSMR	down	HCV
17393520	AZGP1	down	HCV
17393520	RAC2	down	HCV
17393520	FPR3	down	HCV
17393520	IFITM1	down	HCV
17393520	PBX1	down	HCV
17393520	CDH19	down	HCV
17393520	ZG16	down	HCV
17393520	XDH	down	HCV
17393520	SLIT2	down	HCV
17393520	EHF	down	HCV
17393520	PLD1	down	HCV
17393520	LOC100290036	down	HCV
17393520	SLC39A14	down	HCV
17393520	SAMSN1	down	HCV
17393520	CD14	down	HCV
17393520	USP9Y	down	HCV
17393520	HLA-DQA2	down	HCV
17393520	ALOX5	down	HCV
17393520	STMN2	down	HCV
17393520	MT1E	down	HCV
17393520	IGLJ3	down	HCV
17393520	NFASC	down	HCV
17393520	IL7R	down	HCV
17393520	CYBB	down	HCV
17393520	GRAMD1C	down	HCV
17393520	CYP26A1	down	HCV
17393520	IGLV2-23	down	HCV
17393520	ADIRF	down	HCV
17393520	FMO2	down	HCV
17393520	GSPT2	down	HCV
17393520	TRIM22	down	HCV
17393520	MNDA	down	HCV
17393520	CYP2C9	down	HCV
17393520	CD274	down	HCV
17393520	DEFB1	down	HCV
17393520	RHOB	down	HCV
17393520	ANXA13	down	HCV
17393520	SERPINA4	down	HCV
17393520	FAS	down	HCV
17393520	CCR2	down	HCV
17393520	TBX15	down	HCV
17393520	GEM	down	HCV
17393520	SLC22A1	down	HCV
17393520	PPP1R3B	down	HCV
17393520	BGN	down	HCV
17393520	APOA5	down	HCV
17393520	KLF4	down	HCV
17393520	MS4A4A	down	HCV
17393520	FAM13A	down	HCV
17393520	GLYATL1	down	HCV
17393520	IGHD	down	HCV
17393520	CD74	down	HCV
17393520	CRISPLD2	down	HCV
17393520	IL1RL1	down	HCV
17393520	MX2	down	HCV
17393520	CYP8B1	down	HCV
17393520	IGHV2-70	down	HCV
17393520	PTGDS	down	HCV
17393520	IGKC	down	HCV
17393520	CLEC7A	down	HCV
17393520	GZMK	down	HCV
17393520	GLYAT	down	HCV
17393520	CYP2A6	down	HCV
17393520	COL14A1	down	HCV
17393520	MLIP	down	HCV
17393520	SYNPO2	down	HCV
17393520	RSAD2	down	HCV
17393520	AEBP1	down	HCV
17393520	ESR1	down	HCV
17393520	CPED1	down	HCV
17393520	CTGF	down	HCV
17393520	LOC100506941	down	HCV
17393520	RBP1	down	HCV
17393520	DUSP5	down	HCV
17393520	CYP2A7	down	HCV
17393520	NTS	down	HCV
17393520	WWC1	down	HCV
17393520	ABHD2	down	HCV
17393520	IGHV1-69	down	HCV
17393520	APOF	down	HCV
17393520	SLCO1B3	down	HCV
17393520	GIPC2	down	HCV
17393520	IGKV1OR2-108	down	HCV
17393520	IGKV4-1	down	HCV
17393520	MOGAT2	down	HCV
17393520	IL1RAP	down	HCV
17393520	AFM	down	HCV
17393520	CYP4A11	down	HCV
17393520	KMO	down	HCV
17393520	NR4A2	down	HCV
17393520	CYP4V2	down	HCV
17393520	TSPAN7	down	HCV
17393520	SERPINE1	down	HCV
17393520	PAPLN	down	HCV
17393520	BMS1P20	down	HCV
17393520	TMEM100	down	HCV
17393520	FHL2	down	HCV
17393520	ACSM3	down	HCV
17393520	BACE2	down	HCV
17393520	IGLV1-36	down	HCV
17393520	CYP3A7	down	HCV
17393520	SYTL5	down	HCV
17393520	LUM	down	HCV
17393520	S1PR3	down	HCV
17393520	CCL4	down	HCV
17393520	PLGLA	down	HCV
17393520	MS4A1	down	HCV
17393520	LIPG	down	HCV
17393520	SPP2	down	HCV
17393520	RASD1	down	HCV
17393520	PLGLB2	down	HCV
17393520	TMEM30B	down	HCV
17393520	IGLL5	down	HCV
17393520	COL4A4	down	HCV
17393520	FAM110C	down	HCV
17393520	ENPP2	down	HCV
17393520	FETUB	down	HCV
17393520	FAIM3	down	HCV
17393520	KCND3	down	HCV
17393520	FXYD1	down	HCV
17393520	TRAC	down	HCV
17393520	CYTIP	down	HCV
17393520	SLC7A2	down	HCV
17393520	IGKV3-20	down	HCV
17393520	AGXT	down	HCV
17393520	C6	down	HCV
17393520	GYS2	down	HCV
17393520	IDO2	down	HCV
17393520	IGLL3P	down	HCV
17393520	LOC100510678	down	HCV
17393520	RGS1	down	HCV
17393520	HAO2	down	HCV
17393520	LOC100287927	down	HCV
17393520	DKK3	down	HCV
17393520	PCK1	down	HCV
17393520	HABP2	down	HCV
17393520	INS-IGF2	down	HCV
17393520	SLC10A1	down	HCV
17393520	MCL1	down	HCV
17393520	IGLV3-19	down	HCV
17393520	IGL	down	HCV
17393520	SLC4A4	down	HCV
17393520	C1S	down	HCV
17393520	TIMP1	down	HCV
17393520	MCC	down	HCV
17393520	SAA4	down	HCV
17393520	TAGLN	down	HCV
17393520	ABCA8	down	HCV
17393520	FCER1G	down	HCV
17393520	MMP7	down	HCV
17393520	ADH4	down	HCV
17393520	SLC17A3	down	HCV
17393520	ACE2	down	HCV
17393520	CYAT1	down	HCV
18923165	GM2A	down	miscellaneous
18923165	ICAM2	down	miscellaneous
18923165	DFNA5	down	miscellaneous
18923165	GADD45G	down	miscellaneous
18923165	AMELY	down	miscellaneous
18923165	GUSB	down	miscellaneous
18923165	STAC	down	miscellaneous
18923165	ITGAX	down	miscellaneous
18923165	BCL11B	down	miscellaneous
18923165	TSN	down	miscellaneous
18923165	DKK1	down	miscellaneous
18923165	DPM1	down	miscellaneous
18923165	CDA	down	miscellaneous
18923165	SH3GL2	down	miscellaneous
18923165	SLC12A2	down	miscellaneous
18923165	KCNA4	down	miscellaneous
18923165	NEDD4	down	miscellaneous
18923165	AMOTL2	down	miscellaneous
18923165	F5	down	miscellaneous
18923165	IGFBP2	down	miscellaneous
18923165	DSG2	down	miscellaneous
18923165	LIMK1	down	miscellaneous
18923165	NFKBIB	down	miscellaneous
18923165	CDH11	down	miscellaneous
18923165	FAM114A1	down	miscellaneous
18923165	GBAS	down	miscellaneous
18923165	P2RY14	down	miscellaneous
18923165	NCAPD2	down	miscellaneous
18923165	PTK2B	down	miscellaneous
18923165	RB1	down	miscellaneous
18923165	DEK	down	miscellaneous
18923165	CD5L	down	miscellaneous
18923165	ACE	down	miscellaneous
18923165	BMPER	down	miscellaneous
18923165	CAPZA2	down	miscellaneous
18923165	RECK	down	miscellaneous
18923165	VIPR1	down	miscellaneous
18923165	GAS2L3	down	miscellaneous
18923165	VAMP1	down	miscellaneous
18923165	CNTFR	down	miscellaneous
18923165	CTNND2	down	miscellaneous
18923165	CPT1A	down	miscellaneous
18923165	EYA1	down	miscellaneous
18923165	ISLR	down	miscellaneous
18923165	PRL	down	miscellaneous
18923165	STK24	down	miscellaneous
18923165	TFAM	down	miscellaneous
18923165	ALK	down	miscellaneous
18923165	IFNA14	down	miscellaneous
18923165	KLK3	down	miscellaneous
18923165	RDH11	down	miscellaneous
18923165	TGFB3	down	miscellaneous
18923165	PCDHB11	down	miscellaneous
18923165	PEPD	down	miscellaneous
18923165	TRH	down	miscellaneous
18923165	CDC2L5	down	miscellaneous
18923165	CYP27A1	down	miscellaneous
18923165	HIST1H3H	down	miscellaneous
18923165	PC	down	miscellaneous
18923165	VNN2	down	miscellaneous
18923165	PIR	down	miscellaneous
18923165	MAP2K1IP1	down	miscellaneous
18923165	C21orf2	down	miscellaneous
18923165	PRKCSH	down	miscellaneous
18923165	CCR2	down	miscellaneous
18923165	ZNF157	down	miscellaneous
18923165	SDHA	down	miscellaneous
18923165	SERPINB8	down	miscellaneous
18923165	SLAMF1	down	miscellaneous
18923165	PEG3	down	miscellaneous
18923165	RNGTT	down	miscellaneous
18923165	ARHGEF16	down	miscellaneous
18923165	GPC1	down	miscellaneous
18923165	GPRC5A	down	miscellaneous
18923165	SULT1E1	down	miscellaneous
18923165	MATN2	down	miscellaneous
18923165	BLOC1S1	down	miscellaneous
18923165	HOXB1	down	miscellaneous
18923165	IL6ST	down	miscellaneous
18923165	RPS16	down	miscellaneous
18923165	STEAP1	down	miscellaneous
18923165	MCM2	down	miscellaneous
18923165	CXCL2	down	miscellaneous
18923165	TAX1BP3	down	miscellaneous
18923165	TMEM11	down	miscellaneous
18923165	PMCH	down	miscellaneous
18923165	CSF3	down	miscellaneous
18923165	EIF4G1	down	miscellaneous
18923165	MAP3K14	down	miscellaneous
18923165	ILF3	down	miscellaneous
18923165	SFTPA2	down	miscellaneous
18923165	KRT83	down	miscellaneous
18923165	TRIM23	down	miscellaneous
18923165	SFI1	down	miscellaneous
18923165	GTF2A1	down	miscellaneous
18923165	OGT	down	miscellaneous
18923165	RET	down	miscellaneous
18923165	GRIA3	down	miscellaneous
18923165	PPARD	down	miscellaneous
18923165	UBE3A	down	miscellaneous
18923165	PDE6G	down	miscellaneous
18923165	PTPRB	down	miscellaneous
18923165	ELK1	down	miscellaneous
18923165	EVI2B	down	miscellaneous
18923165	GPNMB	down	miscellaneous
18923165	IGLL1	down	miscellaneous
18923165	S100A12	down	miscellaneous
18923165	NFATC4	down	miscellaneous
18923165	NAT9	down	miscellaneous
18923165	IFNGR1	down	miscellaneous
18923165	PIGC	down	miscellaneous
18923165	POLR2K	down	miscellaneous
18923165	GREM1	down	miscellaneous
18923165	RP4-691N24.1	down	miscellaneous
18923165	LZTR1	down	miscellaneous
18923165	SAPS2	down	miscellaneous
18923165	SLC17A3	down	miscellaneous
18923165	HMGCS1	down	miscellaneous
18923165	INDO	down	miscellaneous
18923165	MUT	down	miscellaneous
18923165	ABCA2	down	miscellaneous
18923165	ACTR1A	up	miscellaneous
18923165	EZH2	up	miscellaneous
18923165	AKAP6	up	miscellaneous
18923165	FAM20B	up	miscellaneous
18923165	POLD2	up	miscellaneous
18923165	SFXN3	up	miscellaneous
18923165	TCF4	up	miscellaneous
18923165	SIRPB1	up	miscellaneous
18923165	TTC35	up	miscellaneous
18923165	RXRB	up	miscellaneous
18923165	MFN1	up	miscellaneous
18923165	OSTF1	up	miscellaneous
18923165	SSR4	up	miscellaneous
18923165	LOC51035	up	miscellaneous
18923165	SLC29A2	up	miscellaneous
18923165	CCL23	up	miscellaneous
18923165	CHRM3	up	miscellaneous
18923165	SEC24B	up	miscellaneous
18923165	MLL	up	miscellaneous
18923165	CDKL5	up	miscellaneous
18923165	PDIA3	up	miscellaneous
18923165	EMP2	up	miscellaneous
18923165	SYCP1	up	miscellaneous
18923165	NDRG1	up	miscellaneous
18923165	NR5A1	up	miscellaneous
18923165	LEPROTL1	up	miscellaneous
18923165	LCN2	up	miscellaneous
18923165	FAH	up	miscellaneous
18923165	MCF2	up	miscellaneous
18923165	ISCU	up	miscellaneous
18923165	LENG4	up	miscellaneous
18923165	CRADD	up	miscellaneous
18923165	BAG5	up	miscellaneous
18923165	ATF6	up	miscellaneous
18923165	TCF2	up	miscellaneous
18923165	CLPP	up	miscellaneous
18923165	ITIH1	up	miscellaneous
18923165	SPRY1	up	miscellaneous
18923165	HERPUD1	up	miscellaneous
18923165	KHK	up	miscellaneous
18923165	KCNJ15	up	miscellaneous
18923165	SEMA4F	up	miscellaneous
18923165	PDXDC1	up	miscellaneous
18923165	CIB2	up	miscellaneous
19098997	SPINK1	up	HCV
19098997	POSTN	up	HCV
19098997	HLA-DQA1	up	HCV
19098997	CD97	down	HCV
19098997	RPL27	down	HCV
19098997	DYNLRB1	down	HCV
19098997	CYP2C9	down	HCV
19098997	EEF1D	down	HCV
19098997	TNXB	down	HCV
19098997	GADD45B	down	HCV
19098997	H3F3A	down	HCV
19098997	MCL1	down	HCV
19098997	ALB	down	HCV
19098997	PRRC2A	down	HCV
19098997	NXF1	down	HCV
19098997	KANK2	down	HCV
19098997	INHBC	down	HCV
19098997	RBPMS	down	HCV
19098997	JUN	down	HCV
19098997	SNRPE	down	HCV
19098997	RGL2	down	HCV
19098997	TAT	down	HCV
19098997	CLPP	down	HCV
19098997	EIF4B	down	HCV
19098997	ANKRD12	down	HCV
19098997	TNFSF12-TNFSF13	down	HCV
19098997	RANGRF	down	HCV
19098997	PHF11	down	HCV
19098997	CDKN1C	down	HCV
19098997	EXOSC10	down	HCV
19098997	TNFSF13	down	HCV
19098997	EPOR	down	HCV
19098997	NCOA1	down	HCV
19098997	LDB1	down	HCV
19098997	HGF	down	HCV
19098997	DHX30	down	HCV
19098997	RPL37A	down	HCV
19098997	GPC4	down	HCV
19098997	ADAMTSL2	down	HCV
19098997	EIF5B	down	HCV
19098997	SON	down	HCV
19098997	TNFRSF1A	down	HCV
19098997	SOBP	down	HCV
19098997	KDM6B	down	HCV
19098997	LRP10	down	HCV
19098997	DNAJC8	down	HCV
19098997	PELO	down	HCV
19098997	C11orf24	down	HCV
19098997	BBIP1	down	HCV
19098997	DND1	down	HCV
19098997	HMG20B	down	HCV
19098997	ANXA3	down	HCV
19098997	DNAJC16	down	HCV
19098997	C14orf159	down	HCV
19098997	IL4R	down	HCV
19098997	PTGIS	down	HCV
19098997	RPL31	down	HCV
19098997	HMGXB4	down	HCV
19098997	CTBP2	down	HCV
19098997	HSP90B1	down	HCV
19098997	GPRC5B	down	HCV
19098997	RPL38	down	HCV
19098997	TACSTD2	down	HCV
19098997	ANK3	down	HCV
19098997	FBXO11	down	HCV
19098997	OGFOD1	down	HCV
19098997	ENG	down	HCV
19098997	RUFY2	down	HCV
19098997	TGFB1I1	down	HCV
19098997	KRT7	down	HCV
19098997	ENDOD1	down	HCV
19098997	MARK4	down	HCV
19098997	ZNF274	down	HCV
19098997	CYLD	down	HCV
19098997	ID3	down	HCV
19098997	HNRNPA1	down	HCV
19098997	OSBPL1A	down	HCV
19098997	ZC3H4	down	HCV
19098997	RAB20	down	HCV
19098997	RBMS1	down	HCV
19098997	SNX1	down	HCV
19098997	IFITM1	down	HCV
19098997	FXYD2	down	HCV
19098997	MFAP4	down	HCV
19098997	EIF4A1	down	HCV
19098997	RAPGEF5	down	HCV
19098997	VEZF1	down	HCV
19098997	NPEPPS	down	HCV
19098997	RNF111	down	HCV
19098997	TNFRSF21	down	HCV
19098997	INHBB	down	HCV
19098997	KLF5	down	HCV
19098997	CDC42SE1	down	HCV
19098997	AXL	down	HCV
19098997	BRD2	down	HCV
19098997	TXN	down	HCV
19098997	COLEC11	down	HCV
19098997	CHST4	down	HCV
19098997	RPL27A	down	HCV
19098997	CLDN10	down	HCV
19098997	CDC42EP3	down	HCV
19098997	DHX29	down	HCV
19098997	LSM7	down	HCV
19098997	ALDOB	down	HCV
19098997	RALGDS	down	HCV
19098997	C1QTNF1	down	HCV
19098997	SEMA5A	down	HCV
19098997	OFD1	down	HCV
19098997	SH3BGRL3	down	HCV
19098997	RBP4	down	HCV
19098997	PPP3CA	down	HCV
19098997	IRF7	down	HCV
19098997	ARHGEF18	down	HCV
19098997	CCNL1	down	HCV
19098997	USP48	down	HCV
19098997	KLF6	down	HCV
19098997	CLDN3	down	HCV
19098997	EMILIN1	down	HCV
19098997	UBAP2	down	HCV
19098997	DACT1	down	HCV
19098997	CRYAB	down	HCV
19098997	FGFR2	down	HCV
19098997	JMJD6	down	HCV
19098997	LAMA2	down	HCV
19098997	TMEM100	down	HCV
19098997	RAI2	down	HCV
19098997	DIMT1	down	HCV
19098997	PROM1	down	HCV
19098997	AQP3	down	HCV
19098997	KCNJ16	down	HCV
19098997	GGT5	down	HCV
19098997	NPIPB3	down	HCV
19098997	MAFF	down	HCV
19098997	PIAS1	down	HCV
19098997	NFKBIA	down	HCV
19098997	ZMYND8	down	HCV
19098997	MTCL1	down	HCV
19098997	PDGFC	down	HCV
19098997	FMOD	down	HCV
19098997	BCL2	down	HCV
19098997	FOXO3	down	HCV
19098997	TNFRSF12A	down	HCV
19098997	NCK2	down	HCV
19098997	SMIM8	down	HCV
19098997	SYNE2	down	HCV
19098997	ZSCAN18	down	HCV
19098997	FAM60A	down	HCV
19098997	ENTPD4	down	HCV
19098997	LIMCH1	down	HCV
19098997	ZFPM2	down	HCV
19098997	AGO3	down	HCV
19098997	SH3GLB1	down	HCV
19098997	TBC1D8	down	HCV
19098997	TCF4	down	HCV
19098997	ANGPTL4	down	HCV
19098997	SPRED2	down	HCV
19098997	DLC1	down	HCV
19098997	ZNF24	down	HCV
19098997	TNFAIP2	down	HCV
19098997	CSNK1D	down	HCV
19098997	IGFBP6	down	HCV
19098997	PDGFD	down	HCV
19098997	SMAD7	down	HCV
19098997	BACE2	down	HCV
19098997	PRRC2C	down	HCV
19098997	ARF6	down	HCV
19098997	GRK5	down	HCV
19098997	COX7A1	down	HCV
19098997	PPP1R15A	down	HCV
19098997	TIAM1	down	HCV
19098997	MAGT1	down	HCV
19098997	KLF9	down	HCV
19098997	STAT3	down	HCV
19098997	PHC2	down	HCV
19098997	ZFP36	down	HCV
19098997	PTN	down	HCV
19098997	ADCY9	down	HCV
19098997	AQP1	down	HCV
19098997	ADAMTS1	down	HCV
19098997	LHX2	down	HCV
19098997	ASPA	down	HCV
19098997	FCHSD2	down	HCV
19098997	CUX1	down	HCV
19098997	STC1	down	HCV
19098997	RBP1	down	HCV
19098997	OSMR	down	HCV
19098997	MYLK	down	HCV
19098997	THEMIS2	down	HCV
19098997	BAMBI	down	HCV
19098997	N4BP2L2	down	HCV
19098997	CFLAR	down	HCV
19098997	ISG20	down	HCV
19098997	42617	down	HCV
19098997	TUBB6	down	HCV
19098997	CBFB	down	HCV
19098997	FOXO3B	down	HCV
19098997	CREBBP	down	HCV
19098997	RYBP	down	HCV
19098997	COL6A2	down	HCV
19098997	KDM4B	down	HCV
19098997	GNB5	down	HCV
19098997	SOX9	down	HCV
19098997	PER1	down	HCV
19098997	SRSF7	down	HCV
19098997	IER3	down	HCV
19098997	LPHN2	down	HCV
19098997	RPL10	down	HCV
19098997	LARS2	down	HCV
19098997	LYN	down	HCV
19098997	TGFB1	down	HCV
19098997	CCNB1IP1	down	HCV
19098997	MAT2A	down	HCV
19098997	PHLDA1	down	HCV
19098997	RAB2A	down	HCV
19098997	ZFC3H1	down	HCV
19098997	MYL9	down	HCV
19098997	SCRN1	down	HCV
19098997	ASNS	down	HCV
19098997	LINC00667	down	HCV
19098997	PLEKHA1	down	HCV
19098997	EGFR	down	HCV
19098997	SEC14L1	down	HCV
19098997	ZFP36L2	down	HCV
19098997	HSPA2	down	HCV
19098997	AMIGO2	down	HCV
19098997	CPT1A	down	HCV
19098997	DAAM1	down	HCV
19098997	STON1	down	HCV
19098997	MZB1	down	HCV
19098997	ADM	down	HCV
19098997	RPL17	down	HCV
19098997	ARL4C	down	HCV
19098997	LAMC3	down	HCV
19098997	WFDC1	down	HCV
19098997	PLA2G5	down	HCV
19098997	C1orf56	down	HCV
19098997	LIF	down	HCV
19098997	N4BP1	down	HCV
19098997	GOLGA4	down	HCV
19098997	PDE4D	down	HCV
19098997	C14orf105	down	HCV
19098997	CD8A	down	HCV
19098997	DCN	down	HCV
19098997	NACA	down	HCV
19098997	LDLR	down	HCV
19098997	DDX39A	down	HCV
19098997	PBX1	down	HCV
19098997	FYN	down	HCV
19098997	SP110	down	HCV
19098997	PRELP	down	HCV
19098997	RPS11	down	HCV
19098997	CCL2	down	HCV
19098997	COX7C	down	HCV
19098997	AKAP13	down	HCV
19098997	NFIB	down	HCV
19098997	MST1L	down	HCV
19098997	PER2	down	HCV
19098997	RGS4	down	HCV
19098997	THBD	down	HCV
19098997	KAT6B	down	HCV
19098997	SERTAD2	down	HCV
19098997	SMURF2	down	HCV
19098997	TNFAIP3	down	HCV
19098997	CARD10	down	HCV
19098997	GOLM1	down	HCV
19098997	ACADVL	down	HCV
19098997	BICC1	down	HCV
19098997	PELI1	down	HCV
19098997	ZNF331	down	HCV
19098997	CALD1	down	HCV
19098997	WWC2	down	HCV
19098997	OSBPL10	down	HCV
19098997	CPM	down	HCV
19098997	YAP1	down	HCV
19098997	LRRC32	down	HCV
19098997	BGN	down	HCV
19098997	RGCC	down	HCV
19098997	SPRY2	down	HCV
19098997	ZNF91	down	HCV
19098997	UGCG	down	HCV
19098997	KLF4	down	HCV
19098997	TNPO1	down	HCV
19098997	STAT4	down	HCV
19098997	TMEM243	down	HCV
19098997	ETS2	down	HCV
19098997	TMEM30B	down	HCV
19098997	PDLIM5	down	HCV
19098997	ARID5B	down	HCV
19098997	COLEC10	down	HCV
19098997	TRAM1	down	HCV
19098997	CTGF	down	HCV
19098997	GSTP1	down	HCV
19098997	JADE1	down	HCV
19098997	CXCL12	down	HCV
19098997	PNISR	down	HCV
19098997	SEL1L3	down	HCV
19098997	PDGFRA	down	HCV
19098997	ANXA13	down	HCV
19098997	GABARAPL1	down	HCV
19098997	GPM6A	down	HCV
19098997	YBX3	down	HCV
19098997	PLAT	down	HCV
19098997	CYTIP	down	HCV
19098997	TRMT61B	down	HCV
19098997	MYC	down	HCV
19098997	APOLD1	down	HCV
19098997	RGS2	down	HCV
19098997	GSTM3	down	HCV
19098997	PTCH1	down	HCV
19098997	FAM46A	down	HCV
19098997	AGTR1	down	HCV
19098997	CD37	down	HCV
19098997	PLA2G12A	down	HCV
19098997	INTS6	down	HCV
19098997	ID1	down	HCV
19098997	CCL15-CCL14	down	HCV
19098997	ATP1B3	down	HCV
19098997	IRS2	down	HCV
19098997	RND3	down	HCV
19098997	NEDD9	down	HCV
19098997	FSTL3	down	HCV
19098997	YWHAE	down	HCV
19098997	MAN1C1	down	HCV
19098997	GAS1	down	HCV
19098997	ZBTB16	down	HCV
19098997	CFTR	down	HCV
19098997	AREG	down	HCV
19098997	CAV1	down	HCV
19098997	CH25H	down	HCV
19098997	CDH19	down	HCV
19098997	IGHA2	down	HCV
19098997	PLP2	down	HCV
19098997	COL4A2	down	HCV
19098997	RRAS2	down	HCV
19098997	LCP2	down	HCV
19098997	SRRM2	down	HCV
19098997	CRIM1	down	HCV
19098997	SRPX	down	HCV
19098997	PTGDS	down	HCV
19098997	TGFBR3	down	HCV
19098997	ATF3	down	HCV
19098997	EDNRB	down	HCV
19098997	CEP68	down	HCV
19098997	CECR1	down	HCV
19098997	CDR2	down	HCV
19098997	SPINT2	down	HCV
19098997	CRISPLD2	down	HCV
19098997	SFPQ	down	HCV
19098997	ARAP2	down	HCV
19098997	RBM12	down	HCV
19098997	CYR61	down	HCV
19098997	IGHM	down	HCV
19098997	LOC100510047	down	HCV
19098997	SLC38A1	down	HCV
19098997	TRAT1	down	HCV
19098997	HMOX1	down	HCV
19098997	HES1	down	HCV
19098997	FBLN5	down	HCV
19098997	MMP19	down	HCV
19098997	OLFML3	down	HCV
19098997	WWTR1	down	HCV
19098997	RCAN2	down	HCV
19098997	CD69	down	HCV
19098997	DKK3	down	HCV
19098997	FGFR3	down	HCV
19098997	CIDEB	down	HCV
19098997	GPR171	down	HCV
19098997	NAA35	down	HCV
19098997	SERPINE1	down	HCV
19098997	AIM1	down	HCV
19098997	PRKAR2B	down	HCV
19098997	CEBPD	down	HCV
19098997	BPTF	down	HCV
19098997	TPSB2	down	HCV
19098997	LOC100507328	down	HCV
19098997	TPSAB1	down	HCV
19098997	SORBS1	down	HCV
19098997	SPRY1	down	HCV
19098997	C8orf4	down	HCV
19098997	SMCHD1	down	HCV
19098997	FILIP1L	down	HCV
19098997	IL7R	down	HCV
19098997	KRT19	down	HCV
19098997	BAZ1A	down	HCV
19098997	CCL4	down	HCV
19098997	DDIT4	down	HCV
19098997	CBLB	down	HCV
19098997	IGFBP3	down	HCV
19098997	GATA6	down	HCV
19098997	CCL21	down	HCV
19098997	EIF2AK3	down	HCV
19098997	SERPINB9	down	HCV
19098997	CLEC7A	down	HCV
19098997	EMP1	down	HCV
19098997	FLVCR2	down	HCV
19098997	RORA	down	HCV
19098997	GDF15	down	HCV
19098997	RGS1	down	HCV
19098997	C10orf10	down	HCV
19098997	DUSP1	down	HCV
19098997	CXCL2	down	HCV
19098997	NCOA3	down	HCV
19098997	FAM107A	down	HCV
19098997	GALNT3	down	HCV
19098997	SH3YL1	down	HCV
19098997	CXCR4	down	HCV
19098997	PLAGL1	down	HCV
19098997	GABARAPL3	down	HCV
19098997	TM4SF1	down	HCV
19098997	LAMB1	down	HCV
19098997	FHL2	down	HCV
19098997	AKAP9	down	HCV
19098997	PDZD8	down	HCV
19098997	PNP	down	HCV
19098997	VCPKMT	down	HCV
19098997	DUSP5	down	HCV
19098997	GUSBP11	down	HCV
19098997	FZD7	down	HCV
19098997	ID2B	down	HCV
19098997	ID4	down	HCV
19098997	STK39	down	HCV
19098997	NFASC	down	HCV
19098997	SYBU	down	HCV
19098997	OLFML1	down	HCV
19098997	HPS5	down	HCV
19098997	PDE4B	down	HCV
19098997	SECISBP2L	down	HCV
19098997	RAB25	down	HCV
19098997	F3	down	HCV
19098997	ANK2	down	HCV
19098997	GEM	down	HCV
19098997	S100A6	down	HCV
19098997	SLC2A3	down	HCV
19098997	RECK	down	HCV
19098997	CXCL6	down	HCV
19098997	MYO10	down	HCV
19098997	TLE4	down	HCV
19098997	CMAHP	down	HCV
19098997	PCBP2	down	HCV
19098997	CYAT1	down	HCV
19098997	IGL	down	HCV
19098997	ABCG1	down	HCV
19098997	MEF2C	down	HCV
19098997	WSB1	down	HCV
19098997	NR4A2	down	HCV
19098997	POU2AF1	down	HCV
19098997	SLC26A2	down	HCV
19098997	TSC22D3	down	HCV
19098997	IGLC7	down	HCV
19098997	GJA1	down	HCV
19098997	SIK1	down	HCV
19098997	NAV2	down	HCV
19098997	TIPARP	down	HCV
19098997	CD24	down	HCV
19098997	RUFY3	down	HCV
19098997	SOWAHC	down	HCV
19098997	NR0B2	down	HCV
19098997	ADIRF	down	HCV
19098997	RHOB	down	HCV
19098997	NAA15	down	HCV
19098997	IGHD	down	HCV
19098997	EFEMP1	down	HCV
19098997	JUNB	down	HCV
19098997	TOP1	down	HCV
19098997	IGHV3-23	down	HCV
19098997	C7	down	HCV
19098997	SLC4A4	down	HCV
19098997	PFKFB3	down	HCV
19098997	SOD2	down	HCV
19098997	CELF2	down	HCV
19098997	CHSY1	down	HCV
19098997	VWF	down	HCV
19098997	DAB2	down	HCV
19098997	IGFBP5	down	HCV
19098997	ITSN1	down	HCV
19098997	LCAT	down	HCV
19098997	HTR2B	down	HCV
19098997	IGHV4-31	down	HCV
19098997	AASS	down	HCV
19098997	LONP2	down	HCV
19098997	IGKV1-5	down	HCV
19098997	FMO2	down	HCV
19098997	IGLV1-40	down	HCV
19098997	SLC16A7	down	HCV
19098997	SRSF11	down	HCV
19098997	SRGN	down	HCV
19098997	HAL	down	HCV
19098997	C5AR1	down	HCV
19098997	SOX4	down	HCV
19098997	CD55	down	HCV
19098997	GRAMD4	down	HCV
19098997	KIAA0485	down	HCV
19098997	GZMK	down	HCV
19098997	GLIPR1	down	HCV
19098997	TAGLN	down	HCV
19098997	ALAS1	down	HCV
19098997	GOLGA8A	down	HCV
19098997	FOS	down	HCV
19098997	IGKV4-1	down	HCV
19098997	PTGER4	down	HCV
19098997	HERC6	down	HCV
19098997	MLIP	down	HCV
19098997	TNS1	down	HCV
19098997	SLC19A2	down	HCV
19098997	CD163	down	HCV
19098997	NFIL3	down	HCV
19098997	LGALS3BP	down	HCV
19098997	IGK	down	HCV
19098997	PALM2-AKAP2	down	HCV
19098997	NR1D2	down	HCV
19098997	IGLV2-23	down	HCV
19098997	IGLJ3	down	HCV
19098997	EPHA3	down	HCV
19098997	SOCS2	down	HCV
19098997	FOXO1	down	HCV
19098997	CPA3	down	HCV
19098997	IGLL3P	down	HCV
19098997	PROX1	down	HCV
19098997	FAM129A	down	HCV
19098997	GADD45G	down	HCV
19098997	FOSB	down	HCV
19098997	EGR3	down	HCV
19098997	IGKV1OR2-108	down	HCV
19098997	LOC652493	down	HCV
19098997	SPEN	down	HCV
19098997	HSD3B1	down	HCV
19098997	CXCL14	down	HCV
19098997	PHLDA2	down	HCV
19098997	ARG2	down	HCV
19098997	SELL	down	HCV
19098997	LY6E	down	HCV
19098997	PIK3R1	down	HCV
19098997	TMEM45A	down	HCV
19098997	LXN	down	HCV
19098997	LEPR	down	HCV
19098997	IGLL5	down	HCV
19098997	S100A8	down	HCV
19098997	IGHV3-48	down	HCV
19098997	IGKC	down	HCV
19098997	WASL	down	HCV
19098997	GPR183	down	HCV
19098997	LOC100290036	down	HCV
19098997	OAS1	down	HCV
19098997	LOC100133862	down	HCV
19098997	EPCAM	down	HCV
19098997	ZFAND5	down	HCV
19098997	GREM2	down	HCV
19098997	PTPRC	down	HCV
19098997	CXCL8	down	HCV
19098997	GPLD1	down	HCV
19098997	GULP1	down	HCV
19098997	IL1RL1	down	HCV
19098997	IL6ST	down	HCV
19098997	GABRP	down	HCV
19098997	DPT	down	HCV
19098997	TFPI2	down	HCV
19098997	MTHFD2	down	HCV
19098997	OAT	down	HCV
19098997	KRT23	down	HCV
19098997	MT1M	down	HCV
19098997	MMRN1	down	HCV
19098997	ACKR3	down	HCV
19098997	IFI27	down	HCV
19098997	CCL19	down	HCV
19098997	PLA2G2A	down	HCV
19098997	HLA-DQB1	down	HCV
19098997	LOC100510044	down	HCV
19861515	ACTN4	down	HCV
19861515	RBPMS	down	HCV
19861515	CHRD	down	HCV
19861515	TNS1	down	HCV
19861515	CALR	down	HCV
19861515	CD97	down	HCV
19861515	FLNA	down	HCV
19861515	BGN	down	HCV
19861515	PNPLA2	down	HCV
19861515	ENG	down	HCV
19861515	TNXB	down	HCV
19861515	GSTP1	down	HCV
19861515	PRELP	down	HCV
19861515	IQGAP1	down	HCV
19861515	ANK3	down	HCV
19861515	S100A6	down	HCV
19861515	ZFP36L2	down	HCV
19861515	SH3BGRL3	down	HCV
19861515	MAPK8IP2	down	HCV
19861515	NPIPB5	down	HCV
19861515	MYL9	down	HCV
19861515	MFAP4	down	HCV
19861515	CLDN10	down	HCV
19861515	C1QB	down	HCV
19861515	CCL3L3	down	HCV
19861515	EIF4B	down	HCV
19861515	KRT7	down	HCV
19861515	PROM1	down	HCV
19861515	FGFR2	down	HCV
19861515	TGFB1I1	down	HCV
19861515	SLCO1B3	up	HCV
21320499	MLYCD	down	miscellaneous
21320499	CAT	down	miscellaneous
21320499	SLC38A2	down	miscellaneous
21320499	BASP1	down	miscellaneous
21320499	UPP2	down	miscellaneous
21320499	IL4R	down	miscellaneous
21320499	LOC642113	down	miscellaneous
21320499	IL10RA	down	miscellaneous
21320499	PLAC8	down	miscellaneous
21320499	EFEMP2	down	miscellaneous
21320499	ATOH8	down	miscellaneous
21320499	RGL1	down	miscellaneous
21320499	HERC6	down	miscellaneous
21320499	ZSCAN18	down	miscellaneous
21320499	HPS5	down	miscellaneous
21320499	GSTA2	down	miscellaneous
21320499	STAB1	down	miscellaneous
21320499	RGS1	down	miscellaneous
21320499	GOT1	down	miscellaneous
21320499	ALDH4A1	down	miscellaneous
21320499	C8orf4	down	miscellaneous
21320499	DUSP5	down	miscellaneous
21320499	BHMT	down	miscellaneous
21320499	RBP1	down	miscellaneous
21320499	SULT1A1	down	miscellaneous
21320499	LOC286208	down	miscellaneous
21320499	LEPREL1	down	miscellaneous
21320499	MT1M	down	miscellaneous
21320499	ACSM2B	down	miscellaneous
21320499	SYT17	down	miscellaneous
21320499	CFH	down	miscellaneous
21320499	JMJD5	down	miscellaneous
21320499	RSAD2	down	miscellaneous
21320499	CFP	down	miscellaneous
21320499	ECM1	down	miscellaneous
21320499	DKFZP586H2123	down	miscellaneous
21320499	KLRG1	down	miscellaneous
21320499	MRPL54	down	miscellaneous
21320499	SLC46A3	down	miscellaneous
21320499	SLC1A1	down	miscellaneous
21320499	SPP2	down	miscellaneous
21320499	LOC653158	down	miscellaneous
21320499	LGALS3BP	down	miscellaneous
21320499	ISG20	down	miscellaneous
21320499	FGA	down	miscellaneous
21320499	MYH11	down	miscellaneous
21320499	MMRN1	down	miscellaneous
21320499	ACAA2	down	miscellaneous
21320499	WFDC1	down	miscellaneous
21320499	LILRA3	down	miscellaneous
21320499	ORMDL3	down	miscellaneous
21320499	PAH	down	miscellaneous
21320499	MX1	down	miscellaneous
21320499	COX7A1	down	miscellaneous
21320499	PNPLA7	down	miscellaneous
21320499	C20orf127	down	miscellaneous
21320499	CA2	down	miscellaneous
21320499	LCP1	down	miscellaneous
21320499	LOC732058	down	miscellaneous
21320499	PON1	down	miscellaneous
21320499	COLEC10	down	miscellaneous
21320499	SDC4	down	miscellaneous
21320499	CLEC12A	down	miscellaneous
21320499	CLYBL	down	miscellaneous
21320499	FTCD	down	miscellaneous
21320499	DGCR6	down	miscellaneous
21320499	PLGLA	down	miscellaneous
21320499	ARHGAP9	down	miscellaneous
21320499	P2RY13	down	miscellaneous
21320499	FBLN5	down	miscellaneous
21320499	EPHA1	down	miscellaneous
21320499	GBA3	down	miscellaneous
21320499	PTGDS	down	miscellaneous
21320499	IFIT3	down	miscellaneous
21320499	PROZ	down	miscellaneous
21320499	C11orf54	down	miscellaneous
21320499	GRHPR	down	miscellaneous
21320499	ID1	down	miscellaneous
21320499	IL11RA	down	miscellaneous
21320499	LTBP4	down	miscellaneous
21320499	CYP2E1	down	miscellaneous
21320499	DCUN1D3	down	miscellaneous
21320499	ERRFI1	down	miscellaneous
21320499	TCEA2	down	miscellaneous
21320499	IGFBP4	down	miscellaneous
21320499	IRF8	down	miscellaneous
21320499	BRP44L	down	miscellaneous
21320499	SLC25A15	down	miscellaneous
21320499	PTGIS	down	miscellaneous
21320499	HBA2	down	miscellaneous
21320499	SPATA18	down	miscellaneous
21320499	SAA4	down	miscellaneous
21320499	FCN1	down	miscellaneous
21320499	SLC2A9	down	miscellaneous
21320499	GLYAT	down	miscellaneous
21320499	GVIN1	down	miscellaneous
21320499	HPX	down	miscellaneous
21320499	CIDEB	down	miscellaneous
21320499	ATF5	down	miscellaneous
21320499	IGFBP6	down	miscellaneous
21320499	VSIG4	down	miscellaneous
21320499	FOS	down	miscellaneous
21320499	CYP8B1	down	miscellaneous
21320499	CUX2	down	miscellaneous
21320499	LPIN2	down	miscellaneous
21320499	HK3	down	miscellaneous
21320499	SERPING1	down	miscellaneous
21320499	FAM99A	down	miscellaneous
21320499	NDRG2	down	miscellaneous
21320499	INDOL1	down	miscellaneous
21320499	CYP2C9	down	miscellaneous
21320499	F10	down	miscellaneous
21320499	NAT2	down	miscellaneous
21320499	CCDC3	down	miscellaneous
21320499	HOMER2	down	miscellaneous
21320499	ECHDC2	down	miscellaneous
21320499	AVPI1	down	miscellaneous
21320499	F12	down	miscellaneous
21320499	PCK2	down	miscellaneous
21320499	PID1	down	miscellaneous
21320499	UGP2	down	miscellaneous
21320499	PTPRB	down	miscellaneous
21320499	SLC38A3	down	miscellaneous
21320499	FBLN1	down	miscellaneous
21320499	FGL1	down	miscellaneous
21320499	ADAMTS1	down	miscellaneous
21320499	CYP3A43	down	miscellaneous
21320499	OAS2	down	miscellaneous
21320499	C20orf3	down	miscellaneous
21320499	VNN1	down	miscellaneous
21320499	HAO1	down	miscellaneous
21320499	OASL	down	miscellaneous
21320499	ENPEP	down	miscellaneous
21320499	PEG3	down	miscellaneous
21320499	SLC22A1	down	miscellaneous
21320499	OAS1	down	miscellaneous
21320499	PPFIBP2	down	miscellaneous
21320499	SLC13A5	down	miscellaneous
21320499	LEPR	down	miscellaneous
21320499	HTRA1	down	miscellaneous
21320499	CD247	down	miscellaneous
21320499	FLJ21986	down	miscellaneous
21320499	GEM	down	miscellaneous
21320499	C1R	down	miscellaneous
21320499	CYFIP2	down	miscellaneous
21320499	LOC387763	down	miscellaneous
21320499	GLS2	down	miscellaneous
21320499	STAB2	down	miscellaneous
21320499	CCL21	down	miscellaneous
21320499	SC5DL	down	miscellaneous
21320499	BDH1	down	miscellaneous
21320499	FMO4	down	miscellaneous
21320499	KHK	down	miscellaneous
21320499	DHX58	down	miscellaneous
21320499	ESR1	down	miscellaneous
21320499	CPT2	down	miscellaneous
21320499	DAK	down	miscellaneous
21320499	SLC37A4	down	miscellaneous
21320499	UPB1	down	miscellaneous
21320499	LOC654164	down	miscellaneous
21320499	LOC649210	down	miscellaneous
21320499	ENO3	down	miscellaneous
21320499	INTS10	down	miscellaneous
21320499	ADRA1B	down	miscellaneous
21320499	C10orf116	down	miscellaneous
21320499	MAFF	down	miscellaneous
21320499	ABCG8	down	miscellaneous
21320499	CTSG	down	miscellaneous
21320499	ALOX5	down	miscellaneous
21320499	AGPAT2	down	miscellaneous
21320499	PDE2A	down	miscellaneous
21320499	DCXR	down	miscellaneous
21320499	PXMP2	down	miscellaneous
21320499	SHROOM2	down	miscellaneous
21320499	CETP	down	miscellaneous
21320499	ALDH8A1	down	miscellaneous
21320499	PDGFRA	down	miscellaneous
21320499	HEY2	down	miscellaneous
21320499	CLEC3B	down	miscellaneous
21320499	CXCL2	down	miscellaneous
21320499	C17orf87	down	miscellaneous
21320499	CPVL	down	miscellaneous
21320499	CYP2C18	down	miscellaneous
21320499	DCN	down	miscellaneous
21320499	CYP1A2	down	miscellaneous
21320499	LAP3	down	miscellaneous
21320499	HSD17B13	down	miscellaneous
21320499	NR1I3	down	miscellaneous
21320499	GPT2	down	miscellaneous
21320499	SEC14L2	down	miscellaneous
21320499	IL2RB	down	miscellaneous
21320499	C10orf33	down	miscellaneous
21320499	ACSL1	down	miscellaneous
21320499	LOC644322	down	miscellaneous
21320499	PDK4	down	miscellaneous
21320499	CYP3A7	down	miscellaneous
21320499	CLDN10	down	miscellaneous
21320499	PIGR	down	miscellaneous
21320499	FETUB	down	miscellaneous
21320499	KCNN2	down	miscellaneous
21320499	ACOX2	down	miscellaneous
21320499	CCL23	down	miscellaneous
21320499	THBS1	down	miscellaneous
21320499	PRODH2	down	miscellaneous
21320499	DIO1	down	miscellaneous
21320499	GGT1	down	miscellaneous
21320499	FYN	down	miscellaneous
21320499	DEFB1	down	miscellaneous
21320499	CSF1R	down	miscellaneous
21320499	MT2A	down	miscellaneous
21320499	TM6SF2	down	miscellaneous
21320499	HPN	down	miscellaneous
21320499	IFI6	down	miscellaneous
21320499	SEMA4D	down	miscellaneous
21320499	ETS1	down	miscellaneous
21320499	PROC	down	miscellaneous
21320499	NCOA7	down	miscellaneous
21320499	C7	down	miscellaneous
21320499	PHLDA1	down	miscellaneous
21320499	PEBP1	down	miscellaneous
21320499	C6	down	miscellaneous
21320499	FCER1A	down	miscellaneous
21320499	CCND1	down	miscellaneous
21320499	APOA2	down	miscellaneous
21320499	LAMC3	down	miscellaneous
21320499	LIPG	down	miscellaneous
21320499	CXCL12	down	miscellaneous
21320499	GABRP	down	miscellaneous
21320499	CCRN4L	down	miscellaneous
21320499	HLA-DRA	down	miscellaneous
21320499	FLJ11235	down	miscellaneous
21320499	CD81	down	miscellaneous
21320499	STAT1	down	miscellaneous
21320499	TMEM20	down	miscellaneous
21320499	APOA1	down	miscellaneous
21320499	STAT2	down	miscellaneous
21320499	VTN	down	miscellaneous
21320499	MT1A	down	miscellaneous
21320499	ADH6	down	miscellaneous
21320499	IL7R	down	miscellaneous
21320499	LONP2	down	miscellaneous
21320499	IL8RBP	down	miscellaneous
21320499	TST	down	miscellaneous
21320499	NDN	down	miscellaneous
21320499	LOC653381	down	miscellaneous
21320499	AKR1D1	down	miscellaneous
21320499	PRR5	down	miscellaneous
21320499	SULT2A1	down	miscellaneous
21320499	FGL2	down	miscellaneous
21320499	CROT	down	miscellaneous
21320499	SUSD2	down	miscellaneous
21320499	CD300A	down	miscellaneous
21320499	FES	down	miscellaneous
21320499	HAVCR2	down	miscellaneous
21320499	LOC285733	down	miscellaneous
21320499	OIT3	down	miscellaneous
21320499	GADD45A	down	miscellaneous
21320499	CNDP1	down	miscellaneous
21320499	SCP2	down	miscellaneous
21320499	MATN2	down	miscellaneous
21320499	ASGR2	down	miscellaneous
21320499	CD2	down	miscellaneous
21320499	ANGPTL3	down	miscellaneous
21320499	FERMT2	down	miscellaneous
21320499	LY6E	down	miscellaneous
21320499	AMBP	down	miscellaneous
21320499	EFNB3	down	miscellaneous
21320499	LOC652775	down	miscellaneous
21320499	STOM	down	miscellaneous
21320499	CHST4	down	miscellaneous
21320499	CES2	down	miscellaneous
21320499	ANG	down	miscellaneous
21320499	TXNIP	down	miscellaneous
21320499	REEP6	down	miscellaneous
21320499	DLC1	down	miscellaneous
21320499	ITK	down	miscellaneous
21320499	LOC647450	down	miscellaneous
21320499	EPHA2	down	miscellaneous
21320499	ANXA10	down	miscellaneous
21320499	BHLHB5	down	miscellaneous
21320499	CLIC6	down	miscellaneous
21320499	CTGF	down	miscellaneous
21320499	IGF2	down	miscellaneous
21320499	HCST	down	miscellaneous
21320499	APLNR	down	miscellaneous
21320499	CHST9	down	miscellaneous
21320499	SLC27A2	down	miscellaneous
21320499	PON3	down	miscellaneous
21320499	GBP1	down	miscellaneous
21320499	KCNK6	down	miscellaneous
21320499	HGFAC	down	miscellaneous
21320499	EHHADH	down	miscellaneous
21320499	ABCA6	down	miscellaneous
21320499	ALPL	down	miscellaneous
21320499	LOC647786	down	miscellaneous
21320499	GSTA1	down	miscellaneous
21320499	AXL	down	miscellaneous
21320499	DOCK10	down	miscellaneous
21320499	SGK	down	miscellaneous
21320499	ADHFE1	down	miscellaneous
21320499	TMEM166	down	miscellaneous
21320499	UBE2L6	down	miscellaneous
21320499	AXUD1	down	miscellaneous
21320499	AIF1	down	miscellaneous
21320499	TMEM82	down	miscellaneous
21320499	SLC16A2	down	miscellaneous
21320499	PHGDH	down	miscellaneous
21320499	PPP2R1B	down	miscellaneous
21320499	SARDH	down	miscellaneous
21320499	CYP27A1	down	miscellaneous
21320499	SDCBP2	down	miscellaneous
21320499	SERPINA7	down	miscellaneous
21320499	ACSL5	down	miscellaneous
21320499	FCGRT	down	miscellaneous
21320499	H2AFY2	down	miscellaneous
21320499	ABHD6	down	miscellaneous
21320499	DSE	down	miscellaneous
21320499	FCGR2A	down	miscellaneous
21320499	SHBG	down	miscellaneous
21320499	PCOLCE	down	miscellaneous
21320499	MST1	down	miscellaneous
21320499	RGN	down	miscellaneous
21320499	MPDZ	down	miscellaneous
21320499	IFIT1	down	miscellaneous
21320499	ANGPTL4	down	miscellaneous
21320499	SERPIND1	down	miscellaneous
21320499	DPT	down	miscellaneous
21320499	CYP4F22	down	miscellaneous
21320499	NR1H4	down	miscellaneous
21320499	ASS1	down	miscellaneous
21320499	APCS	down	miscellaneous
21320499	EPHX2	down	miscellaneous
21320499	MASP2	down	miscellaneous
21320499	SRPX	down	miscellaneous
21320499	PGM5	down	miscellaneous
21320499	IGF1	down	miscellaneous
21320499	ENDOGL1	down	miscellaneous
21320499	RAC2	down	miscellaneous
21320499	AGXT	down	miscellaneous
21320499	TBC1D10C	down	miscellaneous
21320499	C8A	down	miscellaneous
21320499	MARVELD3	down	miscellaneous
21320499	GZMK	down	miscellaneous
21320499	CRYAA	down	miscellaneous
21320499	EMILIN1	down	miscellaneous
21320499	TIMP1	down	miscellaneous
21320499	COBL	down	miscellaneous
21320499	RCAN1	down	miscellaneous
21320499	CYBRD1	down	miscellaneous
21320499	XDH	down	miscellaneous
21320499	LOC653879	down	miscellaneous
21320499	FAM46C	down	miscellaneous
21320499	SEMA6A	down	miscellaneous
21320499	GLUD1	down	miscellaneous
21320499	MAN1C1	down	miscellaneous
21320499	PCCA	down	miscellaneous
21320499	CRYL1	down	miscellaneous
21320499	PLG	down	miscellaneous
21320499	OGDHL	down	miscellaneous
21320499	CDA	down	miscellaneous
21320499	CD86	down	miscellaneous
21320499	CCR7	down	miscellaneous
21320499	MT1G	down	miscellaneous
21320499	NNMT	down	miscellaneous
21320499	ACOT1	down	miscellaneous
21320499	CCL4L2	down	miscellaneous
21320499	SLC19A3	down	miscellaneous
21320499	SORBS2	down	miscellaneous
21320499	MYOM2	down	miscellaneous
21320499	CD302	down	miscellaneous
21320499	CEACAM1	down	miscellaneous
21320499	TDO2	down	miscellaneous
21320499	LECT2	down	miscellaneous
21320499	SNF1LK	down	miscellaneous
21320499	DMGDH	down	miscellaneous
21320499	LIPA	down	miscellaneous
21320499	ECHS1	down	miscellaneous
21320499	PCDH24	down	miscellaneous
21320499	AKR7A3	down	miscellaneous
21320499	ITIH4	down	miscellaneous
21320499	TSPAN32	down	miscellaneous
21320499	MT1F	down	miscellaneous
21320499	LST1	down	miscellaneous
21320499	MT1E	down	miscellaneous
21320499	GADD45B	down	miscellaneous
21320499	CDH5	down	miscellaneous
21320499	CD1D	down	miscellaneous
21320499	MAF	down	miscellaneous
21320499	SLC27A3	down	miscellaneous
21320499	PLD1	down	miscellaneous
21320499	PRO0132	down	miscellaneous
21320499	CCL2	down	miscellaneous
21320499	ETS2	down	miscellaneous
21320499	ABCA9	down	miscellaneous
21320499	STX11	down	miscellaneous
21320499	ZFP36	down	miscellaneous
21320499	EVC	down	miscellaneous
21320499	MS4A6A	down	miscellaneous
21320499	ADAMTSL2	down	miscellaneous
21320499	TBX15	down	miscellaneous
21320499	IL18RAP	down	miscellaneous
21320499	TIMP2	down	miscellaneous
21320499	APOC3	down	miscellaneous
21320499	CD163	down	miscellaneous
21320499	NAPSB	down	miscellaneous
21320499	FGFR3	down	miscellaneous
21320499	BST2	down	miscellaneous
21320499	IFI44L	down	miscellaneous
21320499	IVD	down	miscellaneous
21320499	MASP1	down	miscellaneous
21320499	CLDN1	down	miscellaneous
21320499	TFR2	down	miscellaneous
21320499	TMPRSS6	down	miscellaneous
21320499	GCGR	down	miscellaneous
21320499	SLC27A5	down	miscellaneous
21320499	ANGPTL6	down	miscellaneous
21320499	ABCC6	down	miscellaneous
21320499	FAM65B	down	miscellaneous
21320499	CYP4A22	down	miscellaneous
21320499	AADAT	down	miscellaneous
21320499	ACMSD	down	miscellaneous
21320499	CD4	down	miscellaneous
21320499	HCLS1	down	miscellaneous
21320499	OLFML3	down	miscellaneous
21320499	CLDN5	down	miscellaneous
21320499	IGFBP1	down	miscellaneous
21320499	CXCL16	down	miscellaneous
21320499	C5orf4	down	miscellaneous
21320499	FBP1	down	miscellaneous
21320499	GATM	down	miscellaneous
21320499	HAMP	down	miscellaneous
21320499	CYP4F2	down	miscellaneous
21320499	TSPAN9	down	miscellaneous
21320499	HERC5	down	miscellaneous
21320499	SPRYD4	down	miscellaneous
21320499	COMT	down	miscellaneous
21320499	GSPT2	down	miscellaneous
21320499	CGNL1	down	miscellaneous
21320499	AHSG	down	miscellaneous
21320499	GPR162	down	miscellaneous
21320499	FILIP1L	down	miscellaneous
21320499	KMO	down	miscellaneous
21320499	NKD2	down	miscellaneous
21320499	CA5A	down	miscellaneous
21320499	C8B	down	miscellaneous
21320499	MARCO	down	miscellaneous
21320499	LPA	down	miscellaneous
21320499	ORM2	down	miscellaneous
21320499	APOM	down	miscellaneous
21320499	PCK1	down	miscellaneous
21320499	COL6A1	down	miscellaneous
21320499	FMO2	down	miscellaneous
21320499	ID3	down	miscellaneous
21320499	CHST7	down	miscellaneous
21320499	ADORA3	down	miscellaneous
21320499	C1RL	down	miscellaneous
21320499	AKAP7	down	miscellaneous
21320499	TCEAL3	down	miscellaneous
21320499	BBOX1	down	miscellaneous
21320499	KLF6	down	miscellaneous
21320499	OXT	down	miscellaneous
21320499	COLEC11	down	miscellaneous
21320499	KCNJ8	down	miscellaneous
21320499	CYP4A11	down	miscellaneous
21320499	VMO1	down	miscellaneous
21320499	KLF2	down	miscellaneous
21320499	AEBP1	down	miscellaneous
21320499	GNMT	down	miscellaneous
21320499	AMHR2	down	miscellaneous
21320499	RND2	down	miscellaneous
21320499	TMEM140	down	miscellaneous
21320499	HABP2	down	miscellaneous
21320499	DAO	down	miscellaneous
21320499	C8G	down	miscellaneous
21320499	LOC728441	down	miscellaneous
21320499	C21orf33	down	miscellaneous
21320499	FGG	down	miscellaneous
21320499	C1QA	down	miscellaneous
21320499	G6PC	down	miscellaneous
21320499	MYD88	down	miscellaneous
21320499	FOXO1	down	miscellaneous
21320499	ACAA1	down	miscellaneous
21320499	PIK3C2G	down	miscellaneous
21320499	TACSTD2	down	miscellaneous
21320499	PIPOX	down	miscellaneous
21320499	IFIT2	down	miscellaneous
21320499	LOC652493	down	miscellaneous
21320499	SERPINF2	down	miscellaneous
21320499	CD14	down	miscellaneous
21320499	TPMT	down	miscellaneous
21320499	HAO2	down	miscellaneous
21320499	LOC728811	down	miscellaneous
21320499	F7	down	miscellaneous
21320499	CCL15	down	miscellaneous
21320499	SLC22A25	down	miscellaneous
21320499	ADH1C	down	miscellaneous
21320499	DCPS	down	miscellaneous
21320499	ACADSB	down	miscellaneous
21320499	CH25H	down	miscellaneous
21320499	PRICKLE1	down	miscellaneous
21320499	SLC25A20	down	miscellaneous
21320499	HOOK1	down	miscellaneous
21320499	PFKFB1	down	miscellaneous
21320499	RAB3IL1	down	miscellaneous
21320499	OLFM1	down	miscellaneous
21320499	PLXNB1	down	miscellaneous
21320499	UGT2B10	down	miscellaneous
21320499	XAF1	down	miscellaneous
21320499	XPNPEP2	down	miscellaneous
21320499	SHMT1	down	miscellaneous
21320499	SLC6A1	down	miscellaneous
21320499	LYRM5	down	miscellaneous
21320499	CYBA	down	miscellaneous
21320499	CPB2	down	miscellaneous
21320499	CLEC1B	down	miscellaneous
21320499	OAS3	down	miscellaneous
21320499	DNALI1	down	miscellaneous
21320499	A2M	down	miscellaneous
21320499	HPD	down	miscellaneous
21320499	PEMT	down	miscellaneous
21320499	FOLR2	down	miscellaneous
21320499	IGFBP3	down	miscellaneous
21320499	DBH	down	miscellaneous
21320499	CD6	down	miscellaneous
21320499	UNC93A	down	miscellaneous
21320499	CGN	down	miscellaneous
21320499	SAT2	down	miscellaneous
21320499	SLC41A2	down	miscellaneous
21320499	GIMAP8	down	miscellaneous
21320499	ALDOB	down	miscellaneous
21320499	TSC22D3	down	miscellaneous
21320499	CXCL14	down	miscellaneous
21320499	GIMAP4	down	miscellaneous
21320499	CNKSR3	down	miscellaneous
21320499	RTN4	down	miscellaneous
21320499	AUTS2	down	miscellaneous
21320499	OTC	down	miscellaneous
21320499	LYRM1	down	miscellaneous
21320499	DPYS	down	miscellaneous
21320499	KLHL17	down	miscellaneous
21320499	SORBS1	down	miscellaneous
21320499	LOC388588	down	miscellaneous
21320499	PPARGC1A	down	miscellaneous
21320499	LBA1	down	miscellaneous
21320499	C19orf66	down	miscellaneous
21320499	SDSL	down	miscellaneous
21320499	TIMD4	down	miscellaneous
21320499	SKAP1	down	miscellaneous
21320499	TEK	down	miscellaneous
21320499	AQP7P2	down	miscellaneous
21320499	FOSB	down	miscellaneous
21320499	KLF11	down	miscellaneous
21320499	IDH2	down	miscellaneous
21320499	PLGLB1	down	miscellaneous
21320499	CECR1	down	miscellaneous
21320499	TCTEX1D1	down	miscellaneous
21320499	EDNRB	down	miscellaneous
21320499	LHPP	down	miscellaneous
21320499	FAM13A1	down	miscellaneous
21320499	RNF144B	down	miscellaneous
21320499	LEAP-2	down	miscellaneous
21320499	HLA-DRB4	down	miscellaneous
21320499	TMEM30B	down	miscellaneous
21320499	VTCN1	down	miscellaneous
21320499	LOC728226	down	miscellaneous
21320499	KNG1	down	miscellaneous
21320499	CDO1	down	miscellaneous
21320499	APOA5	down	miscellaneous
21320499	SLC25A18	down	miscellaneous
21320499	C1orf162	down	miscellaneous
21320499	ITIH1	down	miscellaneous
21320499	SLC2A2	down	miscellaneous
21320499	CPEB3	down	miscellaneous
21320499	GAMT	down	miscellaneous
21320499	APOL3	down	miscellaneous
21320499	AQP12A	down	miscellaneous
21320499	PLSCR4	down	miscellaneous
21320499	ITIH3	down	miscellaneous
21320499	LOC554235	down	miscellaneous
21320499	AGXT2L1	down	miscellaneous
21320499	ETFDH	down	miscellaneous
21320499	RGS4	down	miscellaneous
21320499	CYGB	down	miscellaneous
21320499	SLC9A9	down	miscellaneous
21320499	TNFSF13B	down	miscellaneous
21320499	CYP2J2	down	miscellaneous
21320499	RND3	down	miscellaneous
21320499	SERPINA4	down	miscellaneous
21320499	SORL1	down	miscellaneous
21320499	SERPINA5	down	miscellaneous
21320499	IFI44	down	miscellaneous
21320499	PIK3R1	down	miscellaneous
21320499	VWCE	down	miscellaneous
21320499	SRGN	down	miscellaneous
21320499	AADAC	down	miscellaneous
21320499	ENG	down	miscellaneous
21320499	ACAD11	down	miscellaneous
21320499	FNDC5	down	miscellaneous
21320499	B3GAT1	down	miscellaneous
21320499	SLCO2B1	down	miscellaneous
21320499	COBLL1	down	miscellaneous
21320499	FUT6	down	miscellaneous
21320499	CRHBP	down	miscellaneous
21320499	APOH	down	miscellaneous
21320499	RAMP3	down	miscellaneous
21320499	C1orf168	down	miscellaneous
21320499	C3	down	miscellaneous
21320499	MBL2	down	miscellaneous
21320499	SERPINC1	down	miscellaneous
21320499	HLA-F	down	miscellaneous
21320499	EGR1	down	miscellaneous
21320499	ADAP2	down	miscellaneous
21320499	WDR72	down	miscellaneous
21320499	EVI2B	down	miscellaneous
21320499	ACACB	down	miscellaneous
21320499	FXYD1	down	miscellaneous
21320499	F11	down	miscellaneous
21320499	GPD1	down	miscellaneous
21320499	ADH1A	down	miscellaneous
21320499	FIT1	down	miscellaneous
21320499	MFNG	down	miscellaneous
21320499	SLC39A14	down	miscellaneous
21320499	MAFB	down	miscellaneous
21320499	LOC55908	down	miscellaneous
21320499	OXER1	down	miscellaneous
21320499	HLA-E	down	miscellaneous
21320499	GPLD1	down	miscellaneous
21320499	APOC4	down	miscellaneous
21320499	SLC2A12	down	miscellaneous
21320499	MFAP4	down	miscellaneous
21320499	ACSM5	down	miscellaneous
21320499	SMAD6	down	miscellaneous
21320499	ABCB4	down	miscellaneous
21320499	RNF150	down	miscellaneous
21320499	C10orf10	down	miscellaneous
21320499	MAT1A	down	miscellaneous
21320499	C9	down	miscellaneous
21320499	SLC22A10	down	miscellaneous
21320499	FXYD6	down	miscellaneous
21320499	ASGR1	down	miscellaneous
21320499	GLYATL1	down	miscellaneous
21320499	PRCP	down	miscellaneous
21320499	CCL19	down	miscellaneous
21320499	CYP2C8	down	miscellaneous
21320499	GIMAP5	down	miscellaneous
21320499	GJB2	down	miscellaneous
21320499	KLHL3	down	miscellaneous
21320499	PODN	down	miscellaneous
21320499	CDH1	down	miscellaneous
21320499	ACSM3	down	miscellaneous
21320499	SLCO1B1	down	miscellaneous
21320499	SLC44A2	down	miscellaneous
21320499	CYP3A4	down	miscellaneous
21320499	HLA-DPA1	down	miscellaneous
21320499	MTHFS	down	miscellaneous
21320499	ANGPTL2	down	miscellaneous
21320499	FGD3	down	miscellaneous
21320499	HAGH	down	miscellaneous
21320499	TMEM27	down	miscellaneous
21320499	GAS1	down	miscellaneous
21320499	C14orf73	down	miscellaneous
21320499	PHYH	down	miscellaneous
21320499	CCL5	down	miscellaneous
21320499	RDH5	down	miscellaneous
21320499	SLC17A2	down	miscellaneous
21320499	LOC284422	down	miscellaneous
21320499	MTTP	down	miscellaneous
21320499	MT1X	down	miscellaneous
21320499	IL1B	down	miscellaneous
21320499	FAIM3	down	miscellaneous
21320499	GHR	down	miscellaneous
21320499	SLC10A1	down	miscellaneous
21320499	MAP1LC3A	down	miscellaneous
21320499	RNASE4	down	miscellaneous
21320499	GIMAP7	down	miscellaneous
21320499	PKLR	down	miscellaneous
21320499	CFD	down	miscellaneous
21320499	C10orf65	down	miscellaneous
21320499	AFM	down	miscellaneous
21320499	ACADM	down	miscellaneous
21320499	ZMYND15	down	miscellaneous
21320499	HLA-B	down	miscellaneous
21320499	TAGLN	down	miscellaneous
21320499	AMICA1	down	miscellaneous
21320499	TYROBP	down	miscellaneous
21320499	CYP2A7	down	miscellaneous
21320499	FEZ1	down	miscellaneous
21320499	TRIM22	down	miscellaneous
21320499	GZMA	down	miscellaneous
21320499	CSAD	down	miscellaneous
21320499	CREB3L3	down	miscellaneous
21320499	GAS6	down	miscellaneous
21320499	HSD17B6	down	miscellaneous
21320499	FCN3	down	miscellaneous
21320499	TPR	down	miscellaneous
21320499	SLC6A12	down	miscellaneous
21320499	LOC653506	down	miscellaneous
21320499	CPN2	down	miscellaneous
21320499	INMT	down	miscellaneous
21320499	DUSP1	down	miscellaneous
21320499	IFIH1	down	miscellaneous
21320499	SLC7A2	down	miscellaneous
21320499	FAH	down	miscellaneous
21320499	ST3GAL6	down	miscellaneous
21320499	C1S	down	miscellaneous
21320499	IL18R1	down	miscellaneous
21320499	NR4A3	down	miscellaneous
21320499	GNG11	down	miscellaneous
21320499	LOC647169	down	miscellaneous
21320499	LOC653498	down	miscellaneous
21320499	DHODH	down	miscellaneous
21320499	PANK1	down	miscellaneous
21320499	HOXD12	down	miscellaneous
21320499	CMPK2	down	miscellaneous
21320499	RAPH1	down	miscellaneous
21320499	ATP8B4	down	miscellaneous
21320499	AGXT2	down	miscellaneous
21320499	STARD5	down	miscellaneous
21320499	TGFBR3	down	miscellaneous
21320499	CDKN1A	down	miscellaneous
21320499	KBTBD11	down	miscellaneous
21320499	SEPP1	down	miscellaneous
21320499	MUT	down	miscellaneous
21320499	STAT4	down	miscellaneous
21320499	ALDH6A1	down	miscellaneous
21320499	MTHFD1	down	miscellaneous
21320499	ACOT12	down	miscellaneous
21320499	C1QC	down	miscellaneous
21320499	FAM149A	down	miscellaneous
21320499	CNGA1	down	miscellaneous
21320499	PROM1	down	miscellaneous
21320499	RUNX3	down	miscellaneous
21320499	PRIC285	down	miscellaneous
21320499	NPC1L1	down	miscellaneous
21320499	GPR125	down	miscellaneous
21320499	HSH2D	down	miscellaneous
21320499	LAMA2	down	miscellaneous
21320499	CYP26A1	down	miscellaneous
21320499	AMDHD1	down	miscellaneous
21320499	NCALD	down	miscellaneous
21320499	SERPINA3	down	miscellaneous
[truncated: 22,770 more rows]

## Sheet: STable3
Supplementary Table 3: Betweenness calculation for the proteins presenting more than 250 interactions
gene	degree	betweenness
CLEC1B	15	6.22005
HGF	15	9928.54
ANK3	15	6059.06
CXCL12	15	2546.84
C7	15	9162.89
PDGFRA	15	26562.3
BGN	15	795.151
IGFBP3	14	12441.7
MFAP4	14	NA
STEAP3	14	960.297
MASP1	14	9772.59
DCN	14	4752.81
COLEC11	14	679.157
PBLD	14	600.821
GLYAT	14	194.324
TAT	14	27.7897
IGF1	14	2572.23
PLG	14	15025.7
ASPM	14	3006.04
CLEC4M	13	189.827
TACSTD2	13	260.983
CHST4	13	23.4628
DPT	13	18.7337
COLEC10	13	404.029
FCN2	13	121.907
LYVE1	13	0
MYO10	13	13911.5
CXCL14	13	888.987
LIFR	13	4433.14
CYP1A2	13	0
VIPR1	13	130.132
NDRG2	13	554.939
LY6E	13	10.546
RND3	13	1553.8
ADAMTSL2	13	NA
OLFML3	13	35.7254
NAT2	13	1773.42
MT1M	13	0.443438
MAN1C1	13	NA
ALDOB	13	25752.3
RBMS3	13	28.2247
MT1G	13	NA
ENO3	13	5295.91
GPD1	13	176.457
FGFR2	13	23406.3
MT2A	13	3308.45
MT1H	13	0
MT1X	13	1053.92
CIDEB	13	4.39055
LPA	13	16.9621
HSD17B2	13	7.56865
CYP4F2	13	648.614
GBA3	13	12.0424
IFITM1	13	7.81258
MT1E	13	0
CYP2C9	13	1910.76
CYP4A11	13	99.5971
KMO	13	NA
PCK1	13	8664.56
SPINK1	13	NA
CYP2E1	13	17582.3
TOP2A	13	NA
PROM1	12	13115.5
PAMR1	12	NA
ECM1	12	2129.64
DBH	12	696.672
FCN3	12	0
MARCO	12	5.07511
EDNRB	12	231.138
CETP	12	341.534
CYP2C8	12	376.221
SRPX	12	21.5394
SHBG	12	NA
BHMT	12	267.313
CYP39A1	12	76.5564
THRSP	12	543.452
ADRA1A	12	9926.43
CCL19	12	96.4679
MS4A6A	12	NA
LCAT	12	24.298
SLC19A3	12	469.554
GLS2	12	218.77
MT1F	12	0
FBP1	12	7306.11
GSTZ1	12	678.13
FAM134B	12	199.907
UGP2	12	28094.5
LAMA2	12	70.6344
ALDH1B1	12	6854.09
FOSB	12	469.52
FBLN5	12	867.913
EPHX2	12	129.454
SLC22A7	12	0
TDO2	12	1057.68
RDH16	12	NA
GHR	12	3982.51
HAMP	12	51.1077
PROZ	12	0
AZGP1	12	263.759
IL7R	12	41378.8
CYP26A1	12	1.648
ESR1	12	748447
RBP1	12	13870.4
APOF	12	0
AFM	12	NA
ACSM3	12	1.4304
SPP2	12	0
FXYD1	12	384.154
HAO2	12	0
SLC4A4	12	209.5
ABCA8	12	NA
MUT	12	2675.45
GABARAPL1	12	246715
GREM2	12	0
ALDH8A1	12	858.62
ASS1	12	13511.6
ACADSB	12	702.17
PLGLB1	12	NA
MBL2	12	1756.8
ADH1A	12	4.47094
SPP1	12	62396.2
AKR1B10	12	263.604
PRC1	12	392.051
SH3YL1	11	170.846
CLEC4G	11	1824.55
STAB2	11	27.5517
CCBE1	11	NA
CRHBP	11	6161.52
DNASE1L3	11	0
PTGS2	11	NA
TMEM27	11	0
PLAC8	11	190.465
C1orf162	11	NA
EGR1	11	4480.1
CDHR2	11	1301.5
AADAT	11	NA
CDH1	11	45558.2
CD163	11	14.1614
DUSP1	11	894.557
FXYD2	11	0
ID1	11	5469.8
PEMT	11	0
ITGA9	11	354.755
CLRN3	11	0
DNALI1	11	NA
CA2	11	8183.94
TMEM45A	11	NA
CD69	11	28.9392
CCL21	11	2196.97
CD1D	11	823.801
CXCL2	11	1021
PBX1	11	5532.06
ZG16	11	32.8344
XDH	11	0
SERPINA4	11	3367.56
SLC22A1	11	15.0428
FAM13A	11	176.869
GZMK	11	134.76
CYP2A7	11	NA
SLCO1B3	11	NA
IL1RAP	11	2857.09
CYP4V2	11	18.8091
FETUB	11	0
AGXT	11	98.797
C6	11	3434
HABP2	11	48.8009
SLC10A1	11	0
ADH4	11	28.9579
CLDN10	11	88.3435
C1QTNF1	11	177.153
HAL	11	2973.81
LEPR	11	1733.2
FGA	11	2704.27
PON1	11	23.0749
CYP3A43	11	NA
NR1I3	11	3704.44
ADH6	11	111.504
AKR1D1	11	194.938
SULT2A1	11	378.299
GSTA1	11	30178.1
GCGR	11	67.2835
IGFBP1	11	63.1616
C8B	11	158.949
BBOX1	11	274.58
ACAA1	11	2085.53
SERPINF2	11	3462.57
SKAP1	11	30509.4
F11	11	75.9672
ACSM5	11	0
C9	11	5297.26
CYP3A4	11	14109.1
SRD5A2	11	NA
SLC38A4	11	NA
SLC39A5	11	NA
PRSS8	11	0
ABAT	11	6777.9
F9	11	68.8826
ADH1B	11	7140.85
IGFALS	11	57.9941
NQO1	11	1865.86
SQLE	11	594.957
CCNB2	11	4183.95
GPC3	11	746.752
NEK2	11	NA
CDKN3	11	317.067
PTH1R	11	46324.3
KCNJ16	10	0
CFTR	10	132051
ANGPTL6	10	0
CFP	10	1313.37
RSPO3	10	12.5209
CYP2B6	10	NA
MMRN1	10	169.7
FOS	10	213352
LILRB5	10	0
AXL	10	4942.26
IL33	10	312.306
C8orf4	10	0
P2RY13	10	NA
INMT	10	1.32306
GAS1	10	658.38
FEZ1	10	10493.4
EPHA3	10	21841.3
GGT5	10	NA
SULF2	10	16.5898
SPATA18	10	NA
GPR65	10	NA
PGLYRP2	10	NA
CD5L	10	NA
SHMT1	10	5893.15
CPEB3	10	99.2166
PTGIS	10	401.111
UNC93A	10	NA
CDH19	10	0
FMO2	10	NA
GSPT2	10	630.492
TRIM22	10	157.414
CCR2	10	22731.4
APOA5	10	67.1101
GLYATL1	10	NA
CRISPLD2	10	4.0592
CYP8B1	10	0
CYP2A6	10	99.1907
CPED1	10	0
TSPAN7	10	2293.86
SLC7A2	10	1050.83
GYS2	10	314.887
IDO2	10	NA
CDA	10	3399.76
LCN2	10	776.101
ASPA	10	16.2274
FYN	10	346459
PRELP	10	367.196
AGTR1	10	32588
GSTA2	10	13114.3
FTCD	10	107.376
LTBP4	10	1064.89
ERRFI1	10	65164.6
HPX	10	599.1
VNN1	10	NA
HAO1	10	32.9061
C1R	10	593.514
CYP2C18	10	13907.1
ACSL1	10	249.18
PDK4	10	5.65736
ANGPTL3	10	1262.86
SLC27A2	10	5210.28
PON3	10	NA
HGFAC	10	296.709
PHGDH	10	32250.7
SARDH	10	3.89667
RGN	10	26.4411
MASP2	10	323.072
C8A	10	13114
OGDHL	10	11.6517
NNMT	10	676.676
LECT2	10	0
DMGDH	10	0
AKR7A3	10	369.081
SLC27A5	10	0
C1RL	10	22.1768
GNMT	10	1231.35
PIPOX	10	381.993
ADH1C	10	1.83121
UGT2B10	10	NA
A2M	10	67595.1
OTC	10	0
DPYS	10	30.5559
PPARGC1A	10	14328.8
SLC2A2	10	83.2109
ETFDH	10	44.0256
CYP2J2	10	40.4425
MAT1A	10	650.68
SLCO1B1	10	NA
AGXT2	10	11.9145
KBTBD11	10	0
ALDH6A1	10	571.129
FAM149A	10	NA
CNGA1	10	NA
NPC1L1	10	13.6507
AMDHD1	10	2.48992
CPS1	10	7125.99
ALDH2	10	11458.1
ZGPAT	10	6754.96
ACADS	10	724.858
KLKB1	10	293.433
HRG	10	936.051
FMO3	10	0
SDS	10	NA
HSD11B1	10	3297.24
ARG1	10	5874.1
LIPC	10	688.55
GCH1	10	15405.2
RCL1	10	419.337
GCKR	10	206.905
SVEP1	10	14.312
FGB	10	1479.74
HMGCL	10	18025.9
HPGD	10	0
CTH	10	3671.16
CAMK2B	10	13251.2
CDC20	10	NA
AURKA	10	132970
CAP2	10	292.806
KIF20A	10	1355.61
TXNRD1	10	5046.89
NUSAP1	10	1596.5
S100P	10	NA
RRM2	10	3792.49
HMMR	10	NA
CCNA2	10	20949.4
CENPF	10	1804.2
ROBO1	10	174.737
NRG1	10	51173.7
BCKDHB	10	179.317
EPB41L4B	10	1033.32
CYP2C19	10	0
AGL	10	12974.1

## Sheet: STable4
Supplementary Table 4: List of dysregulated genes identified in ESR1 overexpressing HepG2 cells.
probeset	gene	uniprot	log2_FC
17013809	ESR1	P03372	1.63958
16990201	VTRNA1-2	---	0.141588
16779790	CTAGE11P	---	0.794082
17079434	SNORA72	P62888	1.08494
16703603	LYZL1	Q6UWQ5	0.478076
16866174	UBE2CP5	---	1.36063
16699862	MIR4742	---	1.33811
17081820	MIR151A	---	-1.33804
16994952	MIR4279	---	0.742022
16865026	MIR519E	---	1.25444
17074435	MIR548I3	---	-1.22983
17092848	IFNA5	P01569	1.21548
17092076	---	A0A096LNW3	0.110703
16727967	LOC105369360	---	-0.633224
16686734	CYP4Z2P	Q8N1L4	1.15869
16763966	SNORA2A	---	0.586258
16695934	MIR921	---	1.15432
16932714	MIR649	---	0.344917
16696685	SCARNA3	---	0.512171
16778413	SUGT1P3	---	-1.12989
16721178	OR52I1	Q8NGK6	-0.0358477
16810972	SNORD18B	P36578	-1.11498
16843074	RNY4P13	---	-1.1058
16844644	KRT33A	O76009	-0.443507
17047086	MIR590	---	-0.679802
16782010	TRAJ59	A0A075B6V9	0.816133
16711795	MIR548AK	---	0.907149
16949503	MIR28	---	0.212106
17051150	MIR129-1	---	0.535992
17112849	TCEAL6	Q6IPX3	1.08746
16779661	MIR548X2	---	0.224262
16797419	IGHJ1	A0A0C4DH62	0.49656
16970435	SPRY1	O43609	0.988925
17088995	MIR181A2	---	1.06606
17107131	SMIM10L2A	P0DMW4	-0.823512
16781431	OR4N2	Q8NGD1	-1.0589
17114795	MIR514B	---	-0.251321
16900148	IGKV2-24	A0A0C4DH68	1.05781
16839671	OR1D5	A0AUK4	1.05706
17094194	ZNF658	Q5TYW1	1.0569
16865054	MIR520C	---	-0.183267
16826681	LOC105371281	---	-1.05071
17058314	MIR3914-1	---	0.975811
17046422	ZNF735	P0CB33	-0.987971
16892521	SCARNA5	---	1.04717
16672596	SUMO1P3	---	0.627357
17048165	CLDN12	C9J841	-1.03995
17101871	MIR4768	---	0.442004
17094475	LOC105379818	---	-0.490281
16910070	MIR4441	---	1.03341
16781877	TRAV8-4	P01848	-0.723595
16937024	BHLHE40	O14503	0.771693
16829722	OR1D4	---	-0.514373
16937079	LOC105376944	---	0.179834
16782012	TRAJ58	P01848	1.02017
17063810	TRBV10-2	A0A0K0K1G8	1.01728
16840415	MIR4520-1	---	0.31495
17044069	MIR1183	---	0.446439
16900286	LINC00342	---	-1.01321
17115667	FAM223A	Q8IWN6	0.844713
16884297	LOC105373547	---	-1.00743
17104049	SNORA11	Q9UNF1	0.860083
17094233	KGFLP2	Q8NFD4	-1.00195
17105249	PCDH11X	Q9BZA7	0.999399
16789888	OR11H2	Q8NH07	-0.0614329
16719587	MIR4297	---	-0.592427
17101583	LOC105373137	---	0.994467
17085465	ANKRD20A1	Q5TYW2	-0.993413
16705961	DDIT4	Q9NX09	0.99064
16837158	MIR634	---	-0.987416
16839687	OR3A1	P47881	-0.179946
17076477	LOC105379383	---	-0.515533
17012707	SNORD101	---	-0.22381
16990327	PCDHB18P	Q96TA0	-0.978912
16781997	TRDJ4	A0A075B6Z4	-0.234982
16713760	HNRNPA1P33	---	-0.83762
16997676	MTRNR2L2	P0CJ69	-0.796674
16915202	MIR4532	---	-0.189964
16927731	IGLV1-50	A0A075B6I6	0.526335
16865620	BRSK1	Q8TDC3	0.576816
16852617	SNORA108	---	0.418665
16687875	JUN	P05412	0.806869
16836197	C17orf112	F2Z3M2	0.381498
16805870	NBEAP1	P0C6P0	0.252478
16989736	EGR1	P18146	0.556247
16822892	SNORA64	P15880	0.947257
17013650	ULBP2	Q9BZM5	-0.390981
17021787	LOC105377896	---	0.946197
16997010	GTF2H2	Q13888	-0.805877
16671144	S100A7A	Q86SG5	0.938848
17005600	HIST1H2BH	Q93079	0.303884
17064542	MIR3907	---	0.713172
17086337	LOC101927552	---	0.318301
17114680	MIR505	---	-0.00581177
16692422	LOC105371226	---	-0.486471
16848894	MIR4738	P84243	0.924038
16830910	MIR4521	---	-0.922382
16976561	UGT2B11	O75310	0.251597
16777358	RNU6-59P	---	0.91829
16847711	GH1	P01241	0.918065
17114713	SPANXC	Q9NY87	-0.91769
16901622	MIR4267	---	-0.212538
16667440	LOC102723661	---	0.347753
16661646	RNU11	---	0.783408
16820820	SNORD111	---	0.900773
17085219	FAM95B1	---	0.29669
16743451	LOC105369440	---	0.248019
16724690	LOC440040	B4DGN0	0.13786
16774614	RNU6-68P	---	0.510032
16706988	MIR4678	Q9UNW1	0.345072
17078626	SLC10A5	Q5PT55	-0.873918
16892523	SCARNA6	---	0.871634
16778884	LOC105370193	---	0.195505
16768297	DUSP6	Q16828	0.869495
16748496	APOLD1	F5GX34	-0.868263
16821294	MIR4720	Q9H2C0	0.246931
16768097	LOC105369874	---	0.863746
16803754	CEMIP	Q8WUJ3	0.506893
16846246	HOXB4	P17483	-0.860054
17049676	SERPINE1	P05121	0.565171
16828862	LOC105371382	---	-0.26226
16855710	SERPINB4	P48594	0.188883
16764598	MIR1293	---	-0.0339198
16859795	GDF15	Q99988	0.855721
16974772	KCNIP4-IT1	---	-0.31883
16889048	LOC101927482	---	0.396256
16810974	SNORD16	P36578	0.85197
16927797	IGLV3-22	A0A075B6J6	0.158138
16878438	MIR4263	---	-0.546528
16701045	LOC100506929	---	0.366404
16912362	ID1	P41134	0.845811
16815953	MIR4718	---	-0.0459318
17086346	LOC101927552	---	-0.8435
16839673	OR1D2	P34982	0.843279
17060012	SHFM1	P60896	0.427058
16961688	LINC01208	---	0.666417
17017018	IER3	P46695	0.701983
17081473	LOC105375773	---	-0.841908
16975145	MIR1255B1	---	0.213599
16858573	ZNF763	Q0D2J5	-0.247728
17096274	MFSD14C	Q5VZR4	0.363447
16698858	LOC105372890	---	-0.528413
16765692	OR6C70	A6NIJ9	0.32259
16816938	LOC653786	---	0.240603
17104941	MIR374C	---	0.149338
17111364	MIRLET7F2	---	0.490132
17114014	LOC105373334	---	0.130025
17107287	BRS3	P32247	-0.334413
16721807	SNORA23	---	0.730209
16781602	RNASE3	P12724	0.360263
16762624	C12orf71	A8MTZ7	0.372475
16882561	---	Q53NU3	-0.0953345
16992053	MIR103B1	---	0.0658705
16792922	LOC105370495	---	-0.323506
17092842	IFNA14	P01570	-0.2391
16761106	A2MP1	---	0.290744
16714294	ASAH2	Q9NR71	-0.220679
16991418	MIR378H	---	0.827482
16882578	PLGLB2	Q02325	-0.612277
17103748	MIR501	---	0.140251
17024700	RAET1L	Q5VY80	0.304139
16818719	LOC105371245	---	-0.367849
16672478	SLAMF8	Q9P0V8	-0.175353
16721166	OR52K2	Q8NGK3	0.82117
16981077	MIR4454	---	0.054571
16879063	MIR548AD	---	0.82046
17008461	TREML5P	---	0.143711
17074587	MIR1322	---	-0.817078
16775239	RNU6-81P	---	0.515841
16677898	LOC100287497	---	-0.815927
16852489	LOC102724698	---	0.438759
16841212	MYH8	P13535	0.812185
16921491	LOC102724148	---	0.810679
17003779	MIR1229	---	0.5584
17104893	PABPC1L2B	Q5JQF8	-0.45377
17002846	DUSP1	P28562	0.628519
16756307	LOC101929132	---	-0.480234
16806435	GOLGA6L7P	B7Z7M0	-0.345055
16793319	LOC105370515	---	-0.0857163
17058015	LOC101928401	---	-0.404803
16990203	VTRNA1-3	---	0.625288
16699456	MIR194-1	---	-0.0338899
16832302	LOC101930665	---	-0.228705
17074344	FAM66B	B4DYJ9	-0.185069
17054203	LOC105375112	---	0.40185
16798290	SNRPN	P63162	-0.411428
16699006	LOC105372904	---	-0.7953
16698867	LOC100509303	---	-0.794944
16880667	MIR4433A	---	0.143511
16768898	LOC105369926	---	0.793267
16924872	KRTAP7-1	Q8IUC3	0.792854
17006743	SNORA38	---	0.189414
16774612	LRRC63	Q05C16	0.404595
17069968	LOC105375896	---	-0.591821
16703431	LINC00264	---	0.791904
16882671	ANKRD36BP2	---	-0.791194
16766807	LOC105369784	---	-0.261758
16943147	OR5H14	A6NHG9	0.786872
16967863	AREG	P15514	0.609567
17094437	LOC403323	---	-0.783801
16885575	CFC1B	P0CG36	-0.783314
16867210	MIR637	O43293	0.0621444
16900096	IGKC	A0N5G1	0.37114
16839519	TLCD2	A6NGC4	-0.0703722
16809805	ZNF280D	Q6N043	0.162681
17016369	HIST1H2BB	P33778	0.525006
16906061	MIR1258	---	-0.16423
16691877	RNU1-13P	---	0.290658
16692446	RNU1-13P	---	0.290658
16833224	CCL8	P80075	-0.411576
16797440	IGHV1-2	P01880	-0.773321
16958335	ROPN1	Q9HAT0	0.220395
16852267	MIR4527	---	0.428148
16725846	SCGB2A2	Q13296	0.580776
17077714	LOC101929675	---	0.194082
17092831	IFNA10	P01566	-0.72639
16707970	PGAM1	P18669	0.507412
16717394	SLC25A28	Q96A46	-0.500894
16848619	CD300LF	Q8TDQ1	-0.178105
17001256	PPP2R2B	Q00005	0.0284288
16955253	ERC2-IT1	O76042	0.374935
16724755	TRIM51	Q9BSJ1	-0.764634
17015841	LOC102724520	---	0.649251
17089368	LOC105376282	---	0.238686
16729638	LOC102724712	---	-0.466227
17087679	LOC105376189	---	-0.763835
16984757	LINC01033	---	0.76371
17085162	FAM74A3	---	-0.763515
16677254	SNORA16B	---	0.755833
17014602	LOC105378112	---	0.612465
16854216	MIR133A1	---	0.761442
17111590	ZXDA	P98168	-0.319078
16865066	MIR520D	---	0.329998
16716124	LOC642934	---	-0.760837
16693375	SPRR2F	Q96RM1	0.760344
17117552	LOC100130507	Q96NH1	-0.760225
16701403	LOC255654	---	-0.219072
16907904	LOC105373862	---	0.233416
16696533	SNORD75	---	-0.159497
16752453	PA2G4	Q9UQ80	-0.45209
16805804	FAM138E	---	0.709307
16880889	LOC101927661	---	-0.753541
16797985	PWRN1	---	0.0931206
17063821	TRBV9	A0A0B4J1U6	0.506151
17005793	HIST1H2AH	Q96KK5	-0.622193
16892114	MIR4777	---	0.21753
16995717	SNORD72	---	0.750849
17109830	SUPT20HL2	P0C7V6	0.571132
17065863	FAM85A	---	0.54258
16834165	KRTAP9-7	A8MTY7	-0.443995
16908650	ATG9A	H7C152	0.211678
16775392	LINC00381	---	0.202289
17117613	ANKRD10	Q9NXR5	-0.37048
16798812	ARHGAP11B	Q3KRB8	-0.746642
17103148	SNORA11C	---	-0.438498
17023922	MIR3662	---	0.395873
17046836	MIR4650-1	---	0.0379736
17058259	MIR4650-1	---	0.0379736
16677221	MIR3122	---	0.247364
16775701	LOC105370288	---	0.308006
17009560	LOC101927082	---	0.619275
16932539	USP41	Q3LFD5	-0.356482
16983540	PMCHL1	Q9BQC4	0.0983403
17114687	LOC105373343	---	0.740866
17048188	CLDN12	P56749	0.0760287
16951293	MIR3134	---	0.189788
16793790	MIR548H1	---	-0.738273
16813026	LOC105370960	---	-0.294095
16894398	MIR4261	---	0.223304
16775611	EDNRB-AS1	---	-0.495762
16659918	---	Q86T23	-0.451969
16686273	RNU5D-1	---	0.735699
16667733	SLC30A7	Q8NEW0	-0.281449
16864873	ZNF578	Q1T7F1	0.115687
17004989	RNF182	Q8N6D2	-0.361788
16964831	MIR4798	---	0.733307
16856023	LOC105372205	---	0.00691833
16716438	MIR107	---	-0.332188
16965041	DEFB131	P59861	-0.543937
16760842	SLC2A14	Q8TDB8	0.732107
17080862	RNF139-AS1	---	-0.350179
17105747	TCEAL3	Q969E4	-0.73188
16990312	PCDHB13	Q9Y5F0	-0.690855
16865274	MIR4752	---	-0.730547
16703828	LOC101929475	---	-0.599262
17012711	SNORA33	---	0.552578
16809748	MNS1	Q8NEH6	0.729968
16773581	RNU6-82P	---	0.0174518
16777118	TPTE2	Q6XPS3	-0.517144
17097383	FAM225B	---	0.728721
16838238	LOC100996273	Q8N1K4	0.728477
16728711	LOC105369378	---	-0.111798
16844626	KRTAP4-1	Q9BYQ7	-0.55359
16761370	KLRC1	P26715	0.727535
16773183	C1QTNF9B-AS1	Q58A44	-0.322258
16669785	RNVU1-6	---	0.704371
16676919	LOC148696	---	-0.066915
16673748	FMO4	P31512	0.255496
16901683	LINC01106	Q68DL6	-0.116
16884697	IGKV1OR2-108	A0A075B7D4	-0.726181
16859213	OR10H4	Q8NGA5	0.386438
16788576	SNORD113-3	---	-0.725271
17058083	ZNF733P	---	0.724923
16960695	LOC105374171	---	0.179524
16927827	IGLV3-9	A0A075B6K5	-0.373283
17064932	MIR153-2	---	-0.128258
17063828	TRBV7-3	A0A0J9YWT5	0.510645
16999372	LOC105379161	---	0.715088
17113925	LOC101928402	---	0.72169
16691741	SRGAP2-AS1	---	-0.0407022
17051009	POT1-AS1	Q8NBE4	0.0447149
16895078	LOC101929251	---	0.719586
16709446	LOC105378492	---	0.0659391
16691090	PTPN22	Q9Y2R2	0.594389
16787049	LOC105370586	---	0.083047
16936078	LOC642648	---	0.253588
16837405	LINC01152	---	-0.217224
16875366	LILRA6	O75022	-0.717052
16870850	LOC105372327	---	-0.716632
16933281	LOC100996404	---	-0.715418
17068261	LOC100130964	---	0.715075
17058949	LOC105375361	---	0.619905
17016360	HIST1H4B	P62805	0.714681
16869291	SNORD41	---	0.226198
16869922	CYP4F24P	B4DNA9	0.052792
16886041	LOC100507600	---	-0.712761
17020476	LOC100506188	---	-0.307719
16921467	LOC101930100	---	-0.00906779
16738613	OR5B3	Q8NH48	0.71179
17112918	BEX1	Q9HBH7	0.711742
17056966	MPLKIP	Q8TAP9	-0.328243
17108827	PRKX	P51817	0.179854
16767115	RPSAP52	---	-0.10182
17076273	LOC728024	---	0.0979532
16686784	TAL1	P17542	-0.342637
16778938	HTR2A	P28223	0.708723
17078266	C8orf89	P0DMQ9	0.111804
17059696	ERVW-1	Q9UQF0	-0.708642
16889631	SNORD11	---	0.708603
16669105	MAB21L3	Q8N8X9	0.506587
16776010	STK24-AS1	---	-0.20972
16691879	PPIAL4G	A0A0B4J2A2	-0.540786
17045536	MIR3943	---	0.708105
16917987	LOC105372576	---	0.707656
16734524	SNORA54	---	0.651117
16984051	NADK2-AS1	---	0.0471173
16734333	LOC105376517	---	-0.649944
16786933	SAMD15	Q9P1V8	-0.113528
16914743	SNORD12B	---	0.704797
16865042	MIR525	---	-0.283944
16695046	OR10X1	Q8NGY0	0.498547
16813410	LOC105370974	---	0.700408
17021062	LCA5	Q86VQ0	-0.100424
16831004	LOC105371525	---	0.156503
16855953	LOC105372190	---	0.702842
16945300	GP9	P14770	0.020129
16918478	LOC105372598	---	-0.187841
16937167	LOC101927416	---	-0.700787
16935036	KCNJ4	P48050	-0.35208
17114740	SPANXN3	Q5MJ09	0.700136
16719638	LOC102725247	---	-0.666332
16782056	TRAJ34	A0N4X5	0.313929
16798194	SNORD116-16	---	-0.699196
17086270	SPATA31D4	P0C874	0.698491
16981420	LOC100506085	---	-0.652459
16926959	FAM230A	---	-0.697367
16877270	MIR548S	---	0.697039
16780317	CLDN10-AS1	---	0.696773
16844702	KRT32	Q14532	0.175125
17054201	LOC105379753	---	0.25068
16985748	LOC728093	B4DJT3	0.695703
16924841	KRTAP19-6	Q3LI70	0.609024
16679876	LOC728323	B4DPD1	-0.628544
16845077	GHDC	Q8N2G8	0.695109
16965897	LOC100508631	---	0.338128
17107512	LOC101928832	---	-0.186119
16674700	LINC00272	---	-0.69435
16855541	MIR3591	---	0.194179
16691803	LOC105379516	---	-0.693943
16953997	C3orf84	H3BNL1	-0.693902
16900080	LOC102724805	---	-0.586528
17086287	LOC105376107	---	-0.693231
17097636	LOC100505478	---	-0.494737
16965007	USP17L17	D6RBQ6	-0.692992
16921478	ANKRD30BP2	A0RZH4	-0.692438
16805822	IGHV1OR15-9	A0A0B4J2B8	-0.68203
16711280	KLF6	Q99612	0.570908
16789801	LOC105370700	---	-0.410802
16924390	MIR548X	---	0.69153
17010872	---	Q8IYR0	0.604265
16761693	LINC01559	Q495D7	0.69018
16779757	RNU6-66P	---	-0.241416
16905516	TTC30B	Q8N4P2	-0.689913
16943153	LOC105373997	---	0.136727
17056857	TRGV1	A0A0A0MS02	0.689593
17112426	HMGN5	P82970	0.173643
17117794	C18orf12	Q96KH6	0.689336
16882750	IGKV2D-24	A0A075B6R9	-0.570955
16865080	MIR518D	---	0.392541
17114435	DDX26B-AS1	---	-0.332381
16974246	LOC102723496	---	-0.688592
16717520	SNORA12	---	0.688308
17112543	MIR361	---	-0.687497
16898108	SNORA70B	---	0.687472
16815310	TNFRSF12A	Q9NP84	0.687252
16996969	GUSBP3	Q15486	-0.432954
17056825	TRGJP1	P03986	0.615828
17093990	MIR4540	---	0.282656
16947401	MLF1	P58340	-0.319569
16876428	LOC101927468	---	0.685214
16816599	LOC105371120	---	-0.684697
16824637	LOC105371120	---	-0.684697
16912368	MIR3193	---	0.684583
17094459	AQP7P1	---	-0.103403
17108719	ASMTL	O95671	-0.68401
16855634	LOC105372158	---	-0.683838
16882147	LOC105374838	---	-0.683613
16911752	MIR3192	---	-0.497053
17016400	HIST1H3F	P68431	-0.074422
16666266	ACADM	H0YDT5	0.576729
16846209	MIR1203	---	-0.682683
16964995	USP17L10	C9JJH3	0.682413
16831928	FBXW10	Q5XX13	0.521934
16767892	LOC105369861	---	-0.516378
16927682	MIR301B	---	0.0318014
16849744	MIR1250	Q6ZMQ8	0.680748
17112191	MIR545	---	0.0171318
17109394	MIR548AM	---	0.68042
16872897	PSG7	Q13046	0.680383
16718764	MIR3663	---	0.0513676
16782016	TRAJ56	A0A075B6Z2	0.0105202
17025821	LOC105378146	---	-0.0111684
16788685	SNORD114-22	---	-0.564694
17072718	PVT1	---	0.139967
16856284	PRTN3	P24158	-0.678424
16797566	IGHV3-53	A0A087WSX4	0.340702
16887052	LOC101929633	---	-0.677801
16973131	LOC102723920	---	-0.677682
16703934	ANKRD30A	Q9BXX3	0.677349
17084723	CA9	Q16790	0.151598
16927953	FBXW4P1	Q9H7J7	-0.189516
16659794	CLCNKA	P51800	0.421346
16959745	PRR23A	A6NEV1	0.174961
16790360	SNORD9	---	0.676291
16767470	PTPRR	Q15256	0.086358
17006554	PSORS1C1	---	-0.274335
16885625	FAR2P3	---	-0.675283
17107632	MAGEA8	P43361	-0.674429
16812215	ADAMTS7	Q9UKP4	-0.299171
17090188	LOC100129785	---	0.673045
17005029	LOC101928331	---	0.0279115
16701608	OR2M7	Q8NG81	0.00219406
17096155	LINC00476	Q8WZB0	0.67232
16773222	MIR2276	---	0.671981
16957634	ZBTB20	Q9HC78	0.364032
16804157	LOC440300	---	-0.669318
16696373	VAMP4	O75379	-0.669154
16669243	MIR942	Q59EG6	-0.669012
16693409	S100A12	P80511	-0.255189
17018289	LOC101929188	---	-0.290291
16828108	SNORD71	---	0.602098
16991370	MFAP3	P55082	-0.668172
16729427	LOC646029	Q8N8T7	-0.47641
16889627	SNORD70	---	0.666757
16800058	GANC	Q8TET4	0.157044
16944931	FAM86JP	Q05BU3	-0.179071
16762452	MIR4302	---	-0.0318374
16713364	SEPT7P9	---	-0.247099
16797415	IGHV3-48	Q9UL91	0.366122
16753962	MIR3913-2	---	0.0837045
16716478	ANKRD1	Q15327	0.665316
16914291	SPINT4	Q6UDR6	-0.665144
16982387	LOC102723973	---	-0.665131
16671514	MIR4258	---	-0.0455657
16814986	MIR4516	---	-0.0842386
17117934	LOC84843	Q96IR3	-0.510501
16983843	LOC646652	---	-0.662882
16837370	LINC01497	---	0.176336
16921498	POTED	Q6S5H4	-0.662525
16800919	NDUFAF4P1	---	-0.615974
17094498	PGM5P2	---	0.0690325
16689539	LOC105378856	---	-0.662088
16788659	SNORD114-12	---	0.322428
17000518	HSPA9	P38646	0.661924
16748961	LOC101928387	---	0.533226
16813822	PRKXP1	---	-0.661433
16775755	LINC00440	---	0.661308
17117825	PSPN	M0QYK2	0.300864
16865110	MIR373	---	0.200686
16698784	MIR29B2	---	0.660718
16711695	SFTA1P	---	-0.659656
17055013	DAGLB	Q8NCG7	0.659063
16950766	SLC6A1-AS1	---	0.658617
16927824	IGLV3-10	A0A075B6K4	-0.388344
16904586	TTC21B	H9KV93	-0.243552
16858555	ZNF69	Q9UC07	-0.65829
16765005	KRT73	Q86Y46	-0.0998385
16666123	LOC105378799	---	0.657486
17009563	MIR206	---	-0.192236
16798158	SNORD116-11	---	0.497897
16987121	LOC731157	Q9P0D5	-0.325444
16797921	MKRN3	Q13064	-0.655623
16767398	LOC101928002	---	-0.348697
17000292	MIR874	---	0.654652
17087109	MIR27B	Q8N6M6	0.653931
16697046	SHCBP1L	Q9BZQ2	-0.0180383
17046750	LINC01372	---	0.142931
16996246	RNF138P1	---	-0.652064
16806663	LOC102724078	Q9UFV3	0.0938243
16882819	ACTR3BP2	Q9BWW1	-0.557468
16973038	CYP4V2	Q6ZWL3	-0.651358
16846029	WNT3	P56703	-0.522771
16754771	LOC105369871	---	-0.650827
16860130	LOC102724427	---	0.246899
16919646	MIR3617	---	-0.00644293
16851866	DTNA	Q9Y4J8	0.405029
16779529	LOC105370215	---	0.0212162
16757616	MAP1LC3B2	A6NCE7	-0.330715
16932526	LOC729461	B4DZ75	-0.648623
16782096	TRAJ13	P01848	-0.268824
17103230	SPACA5	Q96QH8	-0.648324
17016522	LOC102724889	---	-0.64823
16885189	RNU4ATAC	---	0.618906
16992744	FAM153B	P0C7A2	-0.647923
16791527	LOC728755	---	0.390065
16854301	ANKRD29	Q8N6D5	0.301059
16797929	LOC105370733	---	-0.128519
16780151	MIR4500	---	0.0572164
16775542	LOC105370271	---	-0.156084
16815415	ZNF263	O14978	0.409865
16779049	LOC105370201	---	0.181589
16679697	NLRP3	Q96P20	-0.00258856
17065463	ZNF705B	P0CI00	0.646403
16972420	MIR548T	---	0.49271
17063918	OR9A2	Q8NGT5	0.645613
16974524	FGFBP1	Q14512	-0.269282
16998332	LOC105379096	---	-0.0689895
16845623	SLC4A1	P02730	0.644025
17064002	OR2A20P	---	-0.38024
16904625	SCN1A	P35498	-0.207439
16965002	USP17L12	C9JPN9	-0.64324
16965015	USP17L21	D6R901	-0.64324
16883216	LINC01125	---	0.130779
16799911	MIR626	---	-0.642439
16927581	RIMBP3B	A6NNM3	-0.642396
17045365	YAE1D1	Q9NRH1	0.642265
16711299	LINC00702	---	-0.642259
17114785	MIR513A1	---	-0.6422
16860664	KCTD15	K7EN63	0.00888224
17117521	LOC102723539	---	-0.641513
16828640	GCSH	P23434	-0.64123
16861997	ZFP36	P26651	0.596679
16928811	RFPL1	O75677	0.641074
17113710	TMEM255A	Q5JRV8	-0.373291
16869725	SLC1A6	P48664	0.640648
17107319	MIR934	---	-0.640349
17046911	NCF1B	P14598	0.639931
16683237	MIR4253	---	-0.392431
16776411	LINC00399	---	-0.0114611
16691078	RSBN1	Q5VWQ0	0.422072
17116284	TMSB4Y	O14604	-0.639432
16740157	MIR192	---	-0.532303
16857697	PET100	P0DJ07	0.540081
16865446	LILRP2	---	-0.638189
16901524	LOC105373538	---	-0.359055
16921644	MIRLET7C	---	-0.637953
16728986	MIR548AL	---	0.0627489
16875970	ZNF550	Q7Z398	0.63735
17050518	LOC102724407	---	0.628345
17052509	OR9A4	Q8NGU2	0.283985
16746804	CACNA1C-IT3	---	0.284777
16996851	LOC105379013	---	0.292963
16692611	HIST2H2BF	Q8NAM9	-0.243263
16865860	ZSCAN5CP	A6NGD5	0.636159
16719217	CHST15	Q7LFX5	0.356045
17047459	SNORA14A	---	0.553849
16793299	LINC00520	---	-0.289969
16997990	MIR3660	---	-0.635442
16911449	C20orf187	---	-0.521288
16685593	LOC105378657	---	0.635419
16838477	LOC102723961	---	-0.635109
16863401	LOC105372423	---	-0.221489
16956520	LOC102723364	---	-0.596317
17109677	LOC729609	---	0.142927
16757886	COX6A1	P12074	0.634019
16876484	LOC101927362	---	-0.0795681
16712644	LINC00202-1	---	-0.604243
16959206	SNORA58	---	-0.633782
16664579	MIR4421	---	0.0564629
17056817	TRGV9	Q0VGM3	0.144435
16747336	SCARNA10	---	0.633021
16801862	APH1B	Q8WW43	-0.530577
16673275	LOC100147773	---	-0.632493
16956316	CNTN3	Q9P232	-0.0743154
16887049	LOC105373728	---	-0.0399812
16679799	OR2T4	Q8NH00	0.372113
16859390	F2RL3	Q96RI0	-0.00770348
16817562	RRN3P2	B4DPP9	0.630424
16739699	SLC22A24	Q8N4F4	-0.237578
17016356	HIST1H1A	Q02539	-0.438736
16706544	BEND3P3	---	-0.000167784
16659371	PRAMEF1	O95521	-0.314247
16836607	---	Q9UI63	0.551426
16965079	MIR572	---	0.00544087
16921973	MAP3K7CL	P57077	0.10197
16768183	MKRN9P	Q6NVV0	0.416718
16897558	MIR3682	---	0.237945
16829514	LOC105371479	---	-0.451186
16772766	CHFR	Q96EP1	-0.625724
16814183	ARHGDIG	Q99819	-0.23222
16667056	HSP90B3P	Q58FF2	-0.624951
16906094	LOC105373772	---	0.0404254
16865076	MIR518E	---	0.341001
16688527	LOC105378798	---	0.592608
16860221	ZNF257	Q9Y2Q1	-0.623639
17118317	LOC401442	---	-0.379318
16775283	LOC101927072	---	0.271346
16666943	GBP6	Q6ZN66	-0.0390917
16761495	TAS2R10	Q9NYW0	-0.622358
16675842	MIR1231	---	0.622214
16791427	CTSG	P08311	-0.421443
16860282	ZNF730	Q6ZMV8	-0.621909
16693755	C1orf189	Q5VU69	-0.140526
16784201	PTGDR	Q13258	-0.224189
16972770	LOC101929996	---	-0.312334
16912841	C20orf144	Q9BQM9	-0.621687
16847897	LRRC37A3	O60309	0.0599363
16926292	CH507-9B2.8	---	0.0943429
16855896	LOC102724913	---	-0.621418
16927861	IGLJ4	A0A0A0MTA1	-0.196362
16971691	NPY2R	P49146	0.621244
16838821	FSCN2	O14926	-0.620972
16778366	MIR4305	---	0.201477
17022359	ARMC2-AS1	---	0.344155
16973365	CPLX1	O14810	-0.465354
16725097	OR4D11	Q8NGI4	-0.54332
16877514	LOC105373457	---	0.294451
16868354	OR7G1	Q8NGA0	-0.230568
16967853	AREG	P15514	0.444956
16732752	GRAMD1B	Q3KR37	-0.492135
16925492	PIGP	B4E3B9	0.286563
16801223	LOC105370821	---	0.268147
17110382	LINC01186	Q96B48	-0.618002
16700370	PGBD5	Q8N414	0.617873
17093550	FAM205A	Q6ZU69	-0.617761
16929049	MIR3200	---	-0.617552
17071438	SPAG1	Q07617	-0.00491395
16987786	RAB9BP1	---	0.617332
17042930	LOC100127955	Q8N997	0.195931
17002750	LOC105377725	---	0.0336114
16981893	CLDN24	A6NM45	-0.0344734
17092407	LOC105375976	---	-0.0776572
17068353	LOC105379385	---	0.616103
16690518	LOC105378892	---	0.0937617
16965009	USP17L18	D6R9N7	-0.615999
16758928	LOC105370053	---	-0.398014
16863391	MIR769	---	-0.450239
16718409	RPL13AP6	---	-0.615604
16742230	KLHL35	Q6PF15	-0.615278
17012388	LOC105377991	---	-0.571021
16869060	ZNF878	C9JN71	0.614721
16965004	USP17L15	A0A087WUW7	0.163144
16930938	RNU12	---	0.488393
17025498	MEAT6	---	-0.0848936
17048840	MIR3609	---	0.07503
16970775	LOC105377436	---	0.37839
16695032	OR10T2	Q8NGX3	0.612276
16713048	LOC100505502	Q8N9G6	-0.61224
16919997	LOC105376980	---	-0.0493063
16661544	SESN2	P58004	0.611193
17068837	LOC101929217	---	-0.6111
16774381	LOC105370177	---	0.611041
16799144	ANP32AP1	Q1AHP8	0.112111
16788727	MIR329-2	---	0.61083
16935607	NFAM1	Q8NET5	0.125733
17058925	FDPSP2	---	0.394186
16991008	MIR378A	---	0.609697
16995721	MROH2B	Q7Z745	0.395241
17112963	TCEAL5	Q5H9L2	-0.609304
16874072	FUT1	P19526	0.510282
16912738	LOC105372714	---	0.389795
17105766	MORF4L2-AS1	---	-0.228862
16955345	HESX1	Q9UBX0	-0.608651
16917531	OVOL2	Q9BRP0	-0.608641
17070352	LINC01419	---	0.320597
16745654	OR8B12	Q8NGG6	0.608166
16862895	ZNF222	Q9UK12	0.607973
16742186	OR2AT4	A6NND4	0.607628
17023653	MIR548AJ1	---	-0.321634
16729856	MIR3166	---	0.607347
17016017	LOC105374961	---	0.607249
16883948	LOC102724744	---	0.260019
16776004	MIR3170	---	-0.555892
17071495	NACAP1	Q9BZK3	0.24214
16738707	LOC105369317	---	-0.606523
16917529	SNORD17	---	0.606428
17016366	HIST1H2AB	Q08AJ9	0.606047
16848426	LINC00511	---	0.357618
16828272	CLEC18B	Q6UXF7	-0.516903
17086046	RPSAP9	---	0.0416687
16770186	LOC105369981	---	-0.379387
16817519	MIR4517	Q8NCF5	-0.35311
16877167	LOC105373429	---	-0.515734
16706408	DLG5-AS1	---	-0.278899
16964523	LOC101928217	---	-0.60507
16834230	TTC25	Q96NG3	-0.231505
16780754	FGF14	Q92915	0.604635
16909162	LOC105373913	---	0.0617453
16716117	LOC105378397	---	0.152005
16818537	LOC102724928	---	-0.337396
16839201	LOC100506371	---	-0.604264
16742384	LRRC32	Q14392	0.604221
17050134	PIK3CG	P48736	-0.604166
16900160	IGKV2-29	A0N5G1	0.604161
16898655	SNORA36C	---	0.345109
16842563	ERVE-1	---	0.603794
16679961	LOC105379689	---	-0.0918433
17094417	LOC101927602	---	-0.603418
16702254	LOC102723721	---	-0.34169
16829009	LOC101928682	---	0.424633
16830907	LOC105371520	---	-0.602853
16842239	EPN2-AS1	---	-0.602312
16942100	LOC105377104	---	-0.112057
16943600	LOC101929607	---	-0.271623
16914261	WFDC2	Q14508	-0.601374
16989863	SNORA74A	---	0.571867
17116473	RBMY1J	Q15415	0.1242
16854664	LOC101927757	---	0.536425
17077185	LOC102724359	---	0.510907
17118390	MGC24103	Q8NEQ3	-0.601119
16865036	MIR520A	---	-0.335437
16738393	OR5M1	Q8NGP8	-0.600779
16986079	LOC105379032	---	-0.600707
16874187	CGB	P01233	-0.185121
17067739	NRG1	Q02297	0.476218
17092875	IFNE	Q86WN2	0.365788
16679932	LOC101928626	---	-0.108806
16849142	FOXJ1	Q92949	0.149908
16664215	LOC101929626	---	0.391163
17025043	LOC105378067	---	-0.00973147
17108021	ATP2B3	Q16720	-0.237773
16970044	LOC105377391	---	0.598822
16799077	CHRM5	P08912	0.415774
17052645	TRBV28	A0A5B6	-0.0631129
16787188	LOC105370609	---	0.305678
17056976	LINC01450	---	-0.215547
16784086	LINC00640	---	0.0636603
17061210	DPY19L2P2	Q6ZN68	-0.245464
16874508	SNAR-B2	---	0.535313
16874510	SNAR-B2	---	0.535313
17005838	LINC01012	---	0.597579
17102433	CFAP47	Q6ZTR5	0.496995
16933006	LOC105372955	---	0.440756
17112469	MIR548I4	---	-0.397088
16812905	MIR1276	---	-0.271846
17117655	LOC100507079	Q6ZNW1	0.162957
17118138	LOC100129233	Q6ZP12	-0.148562
17060167	TMEM130	Q8N3G9	-0.426197
16777375	LOC105370111	---	0.26216
17118013	RPL23AP49	---	-0.167532
16892015	SPATA3	Q8NHX4	0.595622
16837226	SNORA38B	---	0.291479
17004087	MIR4638	---	-0.233544
16759872	LOC105369597	---	-0.386757
17012931	LOC102723649	---	0.110784
16927684	MIR130B	---	-0.25806
16944094	MIR4446	---	0.129861
16795554	LOC101928791	---	0.593963
16788657	SNORD114-11	---	0.593736
16890525	LOC102724849	---	-0.0784735
16855180	SNORD58C	P18621	-0.28275
17014619	LOC101929297	---	0.276555
16685359	LINC01137	---	0.0625892
16779679	LOC105370248	---	0.00278589
16743827	LOC102723895	---	-0.289514
16798282	SNORD115-8	---	0.202414
17117519	---	A0A096LP89	-0.590473
16784381	LGALS3	P17931	0.592552
16734858	HBBP1	---	-0.299719
16738315	OR4C12	Q96R67	0.141741
16726880	NEAT1	Q15810	-0.332343
16982511	SDHA	P31040	-0.592301
16933766	OSM	P13725	-0.587021
16787537	LOC105370625	---	-0.436593
16738611	OR5B17	Q8NGF7	-0.160514
16696811	ANGPTL1	O95841	0.230907
16965013	USP17L20	Q0WX57	-0.591947
17117410	LOC101929787	---	0.282483
17076515	ADAM3A	B4DY53	0.122245
16782001	TRDJ3	A0A075B6W1	-0.0156381
17089194	ZBTB34	Q8NCN2	0.297625
16982921	LOC105374634	---	0.591646
16682485	MIR1290	---	-0.549885
16743184	TRIM49	P0CI25	0.591249
16690172	LOC101928370	---	-0.591222
16885506	LOC105373617	---	0.591034
16952734	ZNF197-AS1	---	0.0205151
16739636	SNHG1	---	-0.203943
16944912	MIR544B	---	0.509236
16865108	MIR372	---	0.556426
16970169	---	Q8N7T2	0.0402916
17011660	LOC105377939	---	-0.254369
16669632	NBPF9	Q3BBV0	0.33591
16789953	SNORD126	---	0.588868
17069141	LOC286177	---	-0.58881
16821882	TRAPPC2L	Q9UL33	0.5888
16935724	PACSIN2	H0Y923	-0.588648
16914745	SNORD12	---	0.588609
17066370	LOC101929172	---	0.588508
17117853	LOC285097	Q8N943	-0.414909
17088881	GPR21	Q99679	-0.211502
16657502	LOC100287934	---	-0.474494
16696416	TNFSF18	Q9UNG2	0.588014
16659637	CELA2B	P08218	-0.588003
16672358	OR6K6	Q8NGW6	0.175547
16670367	FCGR1A	P12314	-0.587688
16858710	JUNB	P17275	0.587663
17078271	RPL7	P18124	-0.413851
16760889	C3AR1	Q16581	0.587245
16872227	MIR4530	---	0.176017
17067528	FAM183CP	---	-0.586931
16933131	GSTTP2	---	-0.113539
16987673	PAM	P19021	0.168251
16834525	G6PC	P35575	-0.586518
16792454	MIR548Y	---	-0.213677
16710120	MIR3941	---	0.118686
16904484	SNORA70F	---	-0.341578
16940440	MIR1226	---	0.58588
16788778	MIR323B	---	-0.0518142
16998675	LOC102467213	---	0.238206
16738377	OR5M9	Q8NGP3	-0.585544
17074068	ERICH1	Q86X53	-0.229216
16816579	ACSM2A	Q8NAW3	-0.585435
16726876	NEAT1	Q15810	-0.303911
17115590	LAGE3	Q14657	-0.280605
16737479	HNRNPKP3	---	-0.384732
16775253	LOC105370245	---	-0.259682
16763964	SNORA2C	---	0.329395
16787208	GPR65	Q8IYL9	0.279349
16789827	LOC101929572	---	-0.541586
17100355	TMEM210	A6NLX4	-0.26751
16788663	SNORD114-14	---	0.181703
16689734	MIG7	Q1AHR6	0.334806
17005392	LOC105374978	---	-0.0312274
16743207	TRIM51EP	---	0.176851
16832315	MTRNR2L1	P0CJ68	0.583208
16825295	NPIPB6	B2RXF8	-0.452031
16859655	SNORA68	Q02543	0.582889
16946159	MRAS	O14807	0.582804
16760185	AKAP3	O75969	0.0346268
17061983	HRAT17	---	0.106866
16917757	KIZ-AS1	---	0.161413
16750996	ASIC1	P78348	-0.317763
16846301	PRAC1	Q96KF2	0.103779
16965011	USP17L19	D6RCP7	-0.581821
16964513	LOC105374357	---	0.310477
17019749	ADGRF5	Q8IZF2	-0.0878432
16775508	BTF3P11	---	-0.142279
16988435	LOC105379146	---	0.399143
17055544	LOC105375172	---	-0.195674
17016518	OR2B2	Q9GZK3	0.58082
16788747	MIR300	---	0.383739
16900084	IGKV1-5	A0N5G1	-0.0644596
16740159	MIR194-2HG	---	-0.126823
17078190	TRPA1	O75762	0.38596
16843374	RAD51D	O75771	-0.580211
16843931	LOC105371760	---	-0.580162
16998551	SLCO4C1	Q6ZQN7	-0.580103
16832686	TP53I13	Q8NBR0	0.391088
16900136	IGKV1-17	A0N5G1	-0.0597898
16884766	RABL2A	Q9UBK7	-0.579277
17067744	NRG1-IT3	---	0.57919
16873645	SNAR-E	---	0.558562
16788606	SNORD113-6	---	0.144086
16760790	CD163L1	F5H7R7	0.578403
16931864	POTEH	Q6S545	-0.578199
16744658	LOC105369513	---	-0.265439
17077442	CYP7A1	P22680	-0.508914
16947034	AADACP1	---	-0.577793
16979110	MIR302D	---	0.577557
16821559	LOC105371379	---	-0.331023
16843567	CCL23	P55773	-0.57709
16740546	LOC101927853	---	-0.577072
16721232	OR51M1	B2RNI9	0.57692
16761518	TAS2R31	P59538	0.576804
16810970	SNORD18C	P36578	-0.56969
16798408	SNORD115-32	---	0.576741
17101029	PLCXD1	Q9NUJ7	-0.44051
16745581	MIR4493	---	-0.576615
16902096	MIR4782	---	0.576459
16815407	OR1F1	O43749	0.543641
16788620	SNORD114-3	---	0.210652
16699376	SLC30A10	Q6XR72	-0.468331
16881838	HK2	P52789	0.371304
16666977	LRRC8C	Q8TDW0	0.576152
16869588	ASF1B	Q9NVP2	0.575916
16775655	LINC01068	---	0.252067
16734284	KRTAP5-2	Q701N4	-0.575756
16782862	NYNRIN	Q9P2P1	0.575737
16868384	ZNF560	Q96MR9	0.311873
17117179	PRORY	Q9H606	-0.113361
16889393	---	Q9GZT8	-0.575323
16787814	IFI27	P40305	0.0819206
16691787	LOC102723769	---	-0.574992
17002498	LOC105377698	---	0.574906
17025734	LOC401286	Q6ZSV7	0.574712
16716751	CYP2C8	P10632	0.574592
16993908	MIR4635	---	0.102789
16926844	LOC105372849	---	-0.574442
16765790	---	H0YHR6	-0.574292
16908972	LOC105373904	---	0.243819
16721247	OR52B6	Q8NGF0	0.0834802
16732755	GRAMD1B	Q3KR37	-0.0676976
17107640	LOC101927685	---	-0.574095
16660620	MIR4684	---	0.212676
16929148	RNF185	Q96GF1	0.573755
16752174	OR6C2	Q9NZP2	0.190844
17052898	OR2A5	Q96R48	-0.573404
16890694	LOC101928250	---	0.203211
16915395	TUBB1	Q9H4B7	0.51191
16788695	SNORD114-27	---	-0.572642
16825443	LOC101928215	---	0.397746
16895115	ATAD2B	Q9ULI0	0.49206
17055459	ISPD	Q6ZVA8	-0.313595
16795906	LOC101928957	---	0.571907
17025697	MIR3939	---	0.170267
16892860	LOC105373953	---	0.57155
16861413	LOC105372388	---	0.567581
17022406	PPIL6	Q8IXY8	0.570471
16865961	USP29	Q9HBJ7	-0.499726
16836330	LOC105371836	---	-0.0986591
16731020	MIR4491	---	0.420391
16913176	SPAG4	Q9NPE6	0.342051
17117540	MIR194-2HG	Q6ZNX9	-0.56978
16711118	IDI2	Q9BXS1	0.444828
16899529	LOC105374825	---	0.569602
17081518	MIR30D	---	0.205942
16967788	PF4V1	P10720	0.17538
17103778	BMP15	O95972	0.512904
17048068	DPY19L2P4	Q8N794	-0.569029
16956053	MIR3136	---	0.568736
16903290	LOC105373652	---	-0.568703
16748831	MIR3974	---	0.421704
17094302	SPATA31A6	Q5VVP1	0.059693
16988280	HNCAT21	---	0.170115
16747134	LOC100507560	---	-0.568262
16960438	ANKUB1	A6NFN9	0.56822
16965017	USP17L22	Q0WX57	-0.56814
16708177	CUTC	Q9NTM9	-0.242233
16847771	ERN1	O75460	0.340114
17105076	P2RY10	O00398	0.443024
16737316	LOC100507144	---	-0.567525
16793255	LOC105370509	---	-0.020678
16798720	DKFZP434L187	Q9UFV3	0.56744
16789893	OR4K14	Q8NGD5	0.567284
17072629	LOC105375749	---	0.567283
16777624	LINC00412	---	-0.240883
16906169	LOC101929976	---	0.56679
16772898	LINC00421	---	-0.101533
16851950	MIR3975	---	-0.566559
16783293	LOC105370445	---	0.278227
17020059	GSTA2	P09210	-0.400417
16781945	TRAV8-7	A0A075B6U6	-0.324193
16721905	ADM	P35318	0.320106
16914588	LOC105372640	---	0.565977
16721228	OR51B6	Q9H340	0.565835
16906235	LOC105373782	---	0.565758
16948835	MIR1224	---	-0.167318
16873389	MIR642B	---	0.208795
16802160	MIR4311	---	-0.565426
17080786	MIR548D1	---	-0.564726
16812381	MIR549A	---	0.564686
16980358	LOC285422	---	0.564681
17110700	KCND1	Q9NSA2	0.56461
16902836	LOC646743	B9A039	-0.150548
17109923	FTHL17	Q9BXU8	-0.223637
16881920	LOC101927907	---	0.319429
16697422	LOC105371664	---	-0.387861
16858007	ZNF561-AS1	---	0.124007
17015263	LOC102724096	---	-0.495149
16938131	MIR563	---	0.127393
16901568	EDAR	Q9UNE0	-0.56335
17074301	DEFA6	Q01524	0.562932
17065630	MIR597	---	0.161705
17012135	LOC105377976	---	0.414631
17064701	LOC101929998	B7Z8A1	-0.240337
16907724	CRYGD	P07320	-0.118335
16742831	SNORA70E	---	-0.0626453
16882945	FAHD2CP	Q96BS6	0.381104
16725084	OR5A1	Q8NGJ0	0.00572498
16854828	SYT4	Q9H2B2	-0.439565
16819217	MT1E	P04732	0.146777
16825863	LOC730183	---	-0.384649
16681457	LOC100506022	---	0.0948261
16688210	MIR3671	---	0.445291
17016528	TOB2P1	Q8WYV3	-0.561209
16965000	USP17L11	Q0WX57	-0.561205
16748529	GPRC5A	Q8NFJ5	-0.465844
17117748	LOC100506596	A0PK07	0.110158
16927819	IGLV3-12	A0A075B6K2	-0.560998
17025664	MIR1913	---	-0.321421
16856803	GADD45B	O75293	0.560797
16687388	LOC105378731	---	0.560764
16775778	MIR17HG	Q75NE6	-0.276099
16938199	LOC105376975	---	-0.160375
16919631	WFDC11	Q8NEX6	0.560672
16753091	SLC26A10	Q8NG04	-0.162231
16875461	LILRA4	P59901	0.227123
16737017	DCDC1	P59894	-0.483982
16730366	MIR1260B	---	-0.36292
16767508	LOC105369830	Q8WV79	-0.289517
16872626	LYPD4	Q6UWN0	-0.284093
16935512	TNFRSF13C	Q96RJ3	0.14358
16821015	LOC105371342	---	0.00107481
17079672	PABPC1	P11940	-0.559648
16918151	FAM182B	Q5T319	0.559561
16827675	MIR1538	---	-0.559539
16934351	LOC105373011	---	-0.559173
17020727	MIR30A	---	0.117682
16844477	KRT10	P13645	-0.339823
16992524	LOC105377732	---	-0.142715
16817074	LOC105371142	---	0.204739
17117424	LOC100287497	---	-0.558692
16843627	CCL3L1	P16619	-0.558515
17095506	LOC494127	---	-0.0103111
16732736	LOC101929289	---	-0.222283
16937171	SRGAP3-AS3	B7Z7J9	-0.077344
16971791	LOC100505784	---	0.557558
17071855	ENY2	Q9NPA8	-0.34357
16700239	HIST3H2A	Q7L7L0	0.556853
16927853	IGLC2	Q5FWF9	-0.33254
16942696	LOC101927346	---	0.0713252
16840766	LOC100128281	---	0.0629793
16666086	ZRANB2-AS1	---	0.351851
16872956	CEACAMP10	---	-0.556202
16794695	SYNDIG1L	A6NDD5	-0.135183
16852237	LOC105372097	---	0.319772
16719334	FLJ37035	Q96BS8	0.0949417
16765686	OR6C70	A6NIJ9	0.5559
16797389	IGHM	Q8NF17	0.133907
16972108	APELA	P0DMC3	-0.555872
16670918	MIR554	---	0.555864
17005876	HIST1H2AL	P0C0S8	-0.177506
17091932	CBWD1	Q9BRT8	-0.0374619
16684439	LOC105378624	---	-0.555733
17008025	RAB44	A0A087WXI0	-0.155816
16661556	MED18	Q9BUE0	0.555397
17052681	TRBJ2-6	A0A0A0MT70	-0.555388
16659138	RNU5E-1	---	0.55538
16789419	LOC105370692	---	-0.555279
17068967	RNU105C	---	0.555274
16680790	MEGF6	O75095	-0.555173
17017219	SNORD117	---	0.555114
16868251	ACTL9	Q8TC94	-0.231594
16917277	LOC102606466	---	0.0928411
16823901	LOC400499	Q6ZTK2	0.554231
16803334	PSTPIP1	O43586	0.216889
16759743	LOC105369592	---	-0.477197
16948967	SNORD66	---	0.553961
16908305	CXCR2P1	---	-0.553914
17117556	LOC100505923	Q6ZP97	-0.243503
17054031	MNX1-AS2	---	-0.223006
17094355	LOC101928906	---	0.05584
16898764	SNRPG	A8MWD9	-0.552974
16846148	LOC102724532	---	0.282549
17068717	LOC105375815	---	0.246605
16807014	ACTC1	P68032	0.0536866
16979046	LOC105377368	---	0.250389
16724995	OR1S1	Q8NH92	0.552616
16841561	PMP22	Q01453	0.439569
16837587	CD300A	Q9UGN4	-0.552452
16822619	SSTR5-AS1	Q96MJ9	0.552373
16902199	EN1	Q05925	-0.0921823
16755950	HELLPAR	P05019	0.552034
16817154	SLC5A11	Q8WWX8	0.551968
16978251	ADH1C	P00326	-0.551502
16888993	LOC105373813	---	0.254051
16876297	KIR3DL2	A0A0G2JNA1	0.551262
16956978	MIR548AB	---	0.551095
16662424	LOC105378646	---	-0.550967
17056853	TRGV2	A0A075B6R0	0.550961
17108582	F8A2	P23610	-0.236912
17115801	F8A2	P23610	-0.236912
16824903	LOC101927814	---	-0.128865
16882744	IGKV1D-27	---	-0.0408588
16734922	TRIM5	Q9C035	0.550677
16987638	LOC105379100	---	0.213273
16941691	SNORD69	---	0.550453
16861012	FFAR3	O14843	-0.109739
16810647	RASL12	Q9NYN1	-0.0687965
16677538	LOC101929631	---	-0.550326
16761507	TAS2R50	P59544	-0.550278
16824915	RRN3P1	Q2M238	0.550231
16828933	LINC01081	---	0.0801845
17118419	CDC14B	O60729	0.252804
16781937	TRAV25	A0A0B4J276	0.355818
17074713	DEFB136	Q30KP8	0.549998
16705011	DKK1	O94907	-0.35956
16862375	CYP2B7P	Q14097	0.549555
16695422	SLAMF1	Q13291	0.54954
16832336	TBC1D3P5	Q2M1I1	0.0918265
17062211	LVCAT5	---	-0.13151
17110613	LOC101927635	---	0.0626648
16902437	CYP27C1	Q4G0S4	0.436146
16770716	LOC105370002	---	0.0946915
16661192	HMGN2	P05204	-0.336118
16761511	TAS2R20	P59543	0.0181767
17097146	LOC105376219	---	0.549211
17117114	BCORP1	B4E002	-0.538092
16921896	MIR4759	---	-0.220737
17117547	LOC100130428	A0A096LNM4	-0.54907
16880334	LOC105374744	---	0.262639
16970227	PP12613	Q8WYX1	-0.38894
16865737	U2AF2	P26368	0.548496
16784848	LRRC9	Q6ZRR7	0.270054
17101323	VCX3B	Q9H321	0.548261
16703439	LINC00202-2	Q68DY0	-0.548076
16869017	ELOF1	P60002	0.548002
16721034	TRPC2	Q3C1U7	-0.216016
17012709	SNORD100	---	0.547835
17051167	METTL2B	Q6P1Q9	-0.547801
16788683	SNORD114-21	---	0.220527
16793188	MIR4308	---	-0.196697
16832221	NOS2P3	---	-0.066934
16782114	TRAJ4	A0A075B6Z5	-0.107394
16942052	PDE12	Q6L8Q7	-0.547178
17075060	MIR548V	---	-0.546988
17093373	SNORD121A	---	0.503434
16692775	MCL1	Q07820	0.546946
16782173	MRPL52	Q86TS9	0.546724
16979040	LOC105377364	---	0.54658
16841048	SPDYE4	A6NLX3	0.546534
17116420	RPS4Y2	Q8TD47	0.546529
17015606	MAK	P20794	0.105683
16795444	LOC105370600	---	0.371539
16677167	LOC105748977	---	-0.546384
16925897	LOC105372809	---	-0.18821
16682679	AKR7A3	O95154	0.0225858
17065473	FAM66E	---	0.258664
16690739	KCNA2	P16389	0.082449
16702599	LOC105376419	---	-0.441401
16996933	LOC101928924	---	-0.310682
17081073	LINC00824	---	-0.545529
16781471	OR11H6	Q8NGC7	0.270828
16856015	LOC100505853	---	-0.211286
17111577	SPIN2B	Q9BPZ2	0.203175
16676347	LOC105371692	---	-0.0477307
16805797	OR4F15	Q8NGB8	-0.544497
16968043	MIR4450	---	-0.544454
16916863	RNF24	Q9Y225	0.105418
16704483	LOC105379862	---	-0.544386
16754563	MIR1252	---	-0.544239
17118372	GVQW1	Q8N7I0	0.544132
16923834	PCBP3	P57721	0.0443845
17078863	DCAF4L2	Q8NA75	-0.543965
16697674	LINC00862	A6NCI5	0.543828
16968938	GRID2	O43424	0.543812
16827748	SMG1P7	---	-0.543671
16713380	SLC9B1P3	---	-0.543641
16961106	SI	P14410	0.31515
17019040	TREML2	Q5T2D2	-0.450004
16898445	MIR4778	---	0.0148645
16844828	KRT17	Q04695	0.140503
16830573	SNORA48	P60842	0.543168
16786058	SNORD56B	---	0.543139
16833917	LRRC3C	A6NJW4	-0.542867
16776986	LOC101929355	---	-0.542847
17005411	LOC105374980	---	0.470554
16833488	MRM1	Q6IN84	0.44659
16689352	GBP2	P32456	-0.367363
16910569	DEFB125	Q8N687	0.408452
17022093	LOC105377918	---	0.00732344
16954351	SEMA3B-AS1	---	0.240182
17000156	DCANP1	Q8TF63	-0.13869
16866115	ZSCAN4	Q8NAM6	0.542313
16712859	LOC105376468	---	-0.542194
16733334	KIRREL3-AS3	Q8N7Y1	0.542166
17010345	LOC105377857	---	-0.541923
16920520	LINC01441	---	0.22825
17092710	SCARNA8	---	0.27407
16746678	LINC00942	---	-0.234578
17118048	LOC100133299	Q6UWR0	0.0108258
17093085	LOC105376011	---	0.541539
16999970	MIR1289-2	---	0.541498
17007851	LOC105375032	---	0.541398
16684579	MIR4254	---	-0.399521
16870998	HAVCR1P1	---	-0.541329
17100126	LCN6	P62502	-0.259963
16991816	GABRG2	P18507	0.5412
17092819	IFNA21	P01568	0.211971
16703563	BAMBI	Q13145	0.540916
16873168	ZNF285	Q96NJ3	-0.0768582
16734336	LOC105376517	---	-0.214369
16697981	LOC102723465	---	0.243058
16733185	LOC105369555	---	-0.540747
16663131	MIR30C1	---	-0.107908
17088819	OR1L4	Q8NGR5	-0.112708
17117641	LOC101929634	Q6ZQS2	-0.540199
17052677	TRBJ2-4	A0A0A0MT87	0.280517
17105727	LL0XNC01-250H12.3	---	0.347852
16752181	OR2AP1	Q8NGE2	-0.358865
16741491	MIR3664	---	-0.338629
16681852	HNRNPCL1	O60812	0.079467
17118264	DMTF1	Q9Y222	-0.538669
16999347	LOC105379158	---	0.0701736
16980425	TTC29	Q8NA56	0.538338
17081542	LOC401478	Q6ZS31	0.185593
16745501	MIR125B1	---	0.538216
17052417	TAS2R4	A1L485	-0.538076
16807111	LOC105370769	---	0.53798
16863593	C5AR2	Q9P296	-0.537751
16813559	LOC105370998	---	0.236563
16806844	KATNBL1	Q9H079	-0.158446
16869106	ZNF563	Q8TA94	0.304229
16714581	SLC16A9	Q7RTY1	0.228611
16807519	RHOV	Q96L33	-0.537326
17015158	TUBB2B	Q9BVA1	0.537298
16921519	LOC105377134	---	0.537116
16756136	HCFC2	Q9Y5Z7	0.414697
17022584	LOC105377940	---	0.352573
16839019	SLC16A3	O15427	0.536567
16932473	MIR1286	---	-0.536497
17049252	SPDYE3	A6NKU9	-0.483937
16747141	LOC105369617	---	0.53627
17001843	LOC105378229	---	-0.536017
16874267	SLC6A16	Q9GZN6	-0.535924
16866002	ZNF543	Q08ER8	0.393276
16846913	MTVR2	---	-0.5357
17014659	TCP10L2	B9ZVM9	-0.535689
16688649	SLC44A5	Q8NCS7	-0.535673
16750792	DNAJC22	Q8N4W6	0.535666
16707192	IFIT1B	Q5T764	0.33138
17016503	HIST1H3I	P68431	-0.151558
16884099	LIMS1	P48059	0.16471
16782048	TRAJ38	A0A075B6W7	-0.252759
17007847	LOC101929309	---	0.53497
16816704	OTOA	Q7RTW8	-0.119583
16935259	SNORD83A	---	0.277802
16663218	GUCA2B	Q16661	-0.176575
16967779	CXCL6	P80162	0.534455
16879796	LINC01119	---	-0.534442
16939422	MOBP	Q13875	0.533821
17074125	LOC101927815	---	0.00980384
16797483	IGHV3-16	A0A0C4DH30	-0.0250276
16795473	LOC100506731	Q86U27	-0.327711
16693335	LCE3D	Q9BYE3	-0.157442
17116791	LINC00280	---	0.533567
17043775	LOC105375161	---	-0.268669
17111545	MTRNR2L10	P0CJ77	0.0313127
16965773	MIR4275	---	-0.0883178
17074331	DEFA3	P59666	-0.533425
17024079	MAP3K5	Q99683	0.0637831
17056192	HOXA13	Q6DI00	-0.0440246
16864883	ZNF808	Q8N4W9	0.533169
16972100	LINC01207	---	-0.198689
16916986	LINC00658	---	0.263744
16821581	LINC00311	Q8N616	-0.238227
16910698	SNPH	O15079	-0.532772
16868453	ZNF812P	B4DL26	-0.532716
17000208	VTRNA2-1	---	0.532624
17063800	TRBV7-4	A0A0K0K199	0.0429948
16863715	SNAR-C4	---	0.532237
16863719	SNAR-C3	---	0.532237
17006568	TCF19	Q9Y242	-0.0856267
17099682	LOC105376310	---	-0.309471
17117754	---	Q6ZTX9	-0.421804
16712505	LINC01552	Q8IYJ2	0.193347
17004685	HULC	---	-0.176672
16692577	LOC100996713	---	0.531889
16925319	C21orf140	B9A014	-0.531776
16736685	DBX1	A6NMT0	-0.261223
17079139	LINC00535	---	-0.0380897
16887038	LOC101929570	---	-0.531404
16798765	CHRNA7	P36544	0.343079
17004061	OR2V1	Q8NHB1	-0.53109
16928115	GSTT2	P0CG30	0.210851
16724663	MIR3161	---	-0.531046
16874643	SNORD88A	---	-0.173785
16872824	CEACAM8	P31997	0.531014
16903894	LOC105373704	---	-0.411904
17077558	LOC105375867	---	-0.299728
17061099	RASA4B	---	-0.0224473
16780643	PCCA-AS1	---	0.322109
16681799	NPPA	P01160	-0.330119
16735223	OR2D2	Q9H210	-0.301354
16920497	CYP24A1	Q07973	0.280084
16885795	LINC01087	---	-0.530222
16984365	GHR	P10912	-0.0562206
16992381	LOC105377727	---	0.322309
16739830	MACROD1	Q9BQ69	0.231398
16750595	ANP32D	O95626	-0.529985
17097506	LOC105376221	---	-0.52991
16724734	OR4S2	Q8NH73	0.529801
17004202	LOC105374883	---	0.368048
17090564	SNORD62A	---	0.195112
17090566	SNORD62A	---	0.195112
17003610	FLJ31183	---	0.529338
16942732	LINC00960	---	-0.00325526
16685201	COL8A2	P25067	-0.307957
17075970	LOC101929419	---	-0.174648
16709673	PNLIPRP2	P54317	-0.528885
17101465	MSL3	Q8N5Y2	-0.223461
16837341	LINC01482	---	0.130742
17060970	MIR548O	---	-0.528322
17101317	MIR651	---	0.336893
17025209	OSTCP1	Q8TBU1	0.522723
16712071	PPIAP30	B2RXF3	-0.480274
17083996	CDKN2B-AS1	Q13126	0.527328
17052902	OR2A25	A4D2G3	0.329835
16782118	TRAJ2	A0A075B6U9	0.252025
17013084	LOC100132735	---	-0.526644
16838137	MFSD11	O43934	0.261769
16943749	LINC01205	---	-0.0975787
16676819	CR1	P17927	-0.526276
16681974	TMEM51-AS1	---	0.198162
17074305	DEFA4	P12838	-0.215134
16780259	LOC101927248	---	-0.526064
16886806	DAPL1	A0PJW8	-0.0403457
16870788	ZNF626	Q68DY1	0.25033
16992530	LOC105377734	---	0.516812
16881886	LOC105374810	---	0.52586
16864639	SIGLEC9	Q9Y336	-0.525815
16749316	RASSF8	Q8NHQ8	0.233826
16729645	LOC105369419	---	0.525572
16860977	MAG	P20916	-0.111172
16735227	ZNF214	Q9UL59	0.236374
16781841	TRAV6	A0A075B6T7	0.405114
16795424	LINC01467	---	-0.521025
16967449	ODAM	A1E959	-0.483376
16770848	NOS1	P29475	-0.492417
17065330	MIR4659A	---	0.115876
16840703	FXR2	P51116	0.422895
16785387	PPP1R36	Q96LQ0	-0.388476
16904263	LOC101929512	---	-0.52494
17108745	DHRSX	Q8N5I4	-0.403394
16934187	RFPL2	O75678	-0.329755
16664074	HPDL	Q96IR7	-0.159353
16721192	LOC105376528	---	0.218258
16915006	MC3R	P41968	0.208432
17096958	FRRS1L	Q9P0K9	-0.523833
16673522	LOC101928596	---	-0.161676
17059586	STEAP2-AS1	---	-0.523393
16704844	TIMM23B	B4DDK6	0.198265
17051191	LOC101928451	---	-0.213385
16666115	LOC339468	---	0.52317
17114312	MIR20B	---	0.523163
17046453	LOC105375320	---	-0.311968
16802100	RNU5A-1	---	0.522601
17004836	SMIM13	P0DJ93	0.522569
16996004	BRCAT54	---	-0.473541
16844292	SNORD124	---	0.509384
16818204	KAT8	Q9H7Z6	-0.429339
16831486	CCDC144A	A6NG92	-0.134687
16753259	LOC105369791	---	-0.11914
17043727	SCIN	Q9Y6U3	-0.399416
17115037	MIR105-2	---	0.0674859
16762938	LOC101929027	---	0.521407
16853168	LOC400661	Q6ZT83	0.521332
16966455	LVCAT1	---	-0.521192
16992316	TLX3	O43711	-0.337669
16918683	MMP24-AS1	---	-0.110222
16851843	WBP11P1	---	-0.520996
17016386	HIST1H3D	P68431	0.49808
16983611	LINC01021	---	-0.520797
16860782	ZNF302	Q9NR11	-0.232727
16916377	ANGPT4	Q9Y264	-0.206555
17005760	LOC102724851	---	-0.520352
16942901	LINC00506	---	0.470475
16894161	LOC101929861	---	-0.230189
16814628	TPSD1	Q9BZJ3	-0.154709
17016035	LOC105374962	---	0.110576
16866139	ZNF586	Q9NXT0	0.519962
16798200	SNORD116-18	P63162	-0.373776
16798284	SNRPN	P63162	-0.385902
16914183	SEMG1	P04279	-0.519332
16696346	MIR1295A	---	-0.0190775
16888444	LOC105373781	---	-0.365819
16895590	CIB4	A0PJX0	-0.370614
16911257	CASC20	---	0.0314577
16867632	RFX2	P48378	-0.313996
16913451	LOC100287792	---	0.379342
16864611	LOC105372441	---	-0.0915839
16688086	LOC105378769	---	0.0152343
16722779	MIR4486	---	0.0297807
16790744	SLC7A8	Q9UHI5	-0.30014
16933625	RFPL1S	---	0.225435
16936155	LL22NC03-75H12.2	---	0.134183
16805629	LOC400464	---	-0.115586
16789823	LOC642426	---	-0.415945
16897869	LOC101927165	---	0.518101
16960536	FAM188B2	P58418	0.518077
17016383	HIST1H4D	P62805	0.518069
16856834	ZNF555	Q8NEP9	0.471534
16865072	MIR516B2	---	0.236559
16721320	OR56A3	Q8NH54	-0.206054
17061992	GPR85	P60893	-0.157377
16907668	MIR1302-4	---	-0.517276
16872904	PSG11	Q9UQ72	0.517197
16701503	ZNF669	Q96BR6	0.3602
16972950	ANKRD37	Q7Z713	0.176357
16859786	MIR3188	---	0.517037
17052532	MGAM2	Q2M2H8	-0.516865
16968488	WDFY3-AS2	---	0.288321
16701630	OR2T35	Q8NGX2	-0.236016
16907621	MIR3130-1	---	-0.169348
17105374	ARL13A	Q5H913	0.21376
16875873	ZNF582	Q96NG8	0.516335
16865772	EPN1	Q9Y6I3	-0.516254
17112362	MIR4328	---	-0.11204
16836536	MIR4729	---	0.0514032
17072601	TRIB1	Q96RU8	0.439434
16985560	LOC105379010	---	0.404634
17077394	LOC105375851	---	0.0525252
16918148	LOC105372583	---	0.247712
16822265	WASH4P	Q9H7J9	-0.0146375
17097731	PAPPA-AS1	Q5QFB9	-0.515525
16761830	ERP27	Q96DN0	-0.515495
17091977	LOC105375946	---	-0.249936
16788618	SNORD114-2	---	-0.219451
16993280	LOC105377755	---	-0.328441
16943047	EPHA6	Q9UF33	0.514927
16877324	LOC105373438	---	-0.514919
16925442	CBR3-AS1	---	-0.231627
16666862	---	Q7LGA3	0.514721
16903484	LOC105373682	---	0.0253606
16734811	OR51G2	Q8NGK0	-0.266304
17114793	MIR508	---	0.296112
16756222	IGANRP	---	-0.514089
17025014	LOC105378066	---	0.123111
16876549	TPO	P07202	-0.2245
16679783	OR2L3	Q8NG85	0.249621
16679480	MIR4677	---	-0.498536
16836127	LOC105371827	---	-0.222626
16927856	IGLJ3	Q9NSD6	-0.322276
16995797	LOC102723740	---	0.267905
16965019	---	D6RBM5	0.513571
17102508	FAM47C	Q5HY64	-0.513541
16859078	OR7C2	O60412	-0.513315
16670847	GBAT2	---	-0.513314
16777963	N4BP2L1	Q5TBK1	-0.51285
16738357	OR7E5P	---	-0.232549
16866249	ZNF544	M0QZY0	0.148912
16844581	KRTAP2-2	Q9BYT5	-0.512825
16803231	LOC441728	B4DZE6	0.430796
16682203	CROCCP3	Q8IVE0	0.512593
16984175	LOC105374729	---	0.00147322
17114791	MIR507	---	-0.244993
17083232	LINC01231	---	-0.51222
16813624	LOC101927286	---	0.300856
16860398	VSTM2B	A6NLU5	-0.0661128
16900591	LMAN2L	Q9H0V9	0.511722
16709959	LOC105378516	---	0.0395162
17081520	LOC101927872	---	0.258491
16700885	LOC105373212	---	0.511558
16963669	ZNF876P	Q49A33	0.0414832
16792989	LOC105370498	---	-0.511406
16725240	MS4A5	Q9H3V2	-0.138904
17052552	MGAM2	Q2M2H8	-0.240854
16744477	MIR4301	---	-0.0431933
16889003	LOC101927406	---	0.511278
17010950	ANKRD6	Q9Y2G4	0.0800336
17058142	ZNF117	Q03924	-0.276938
17056024	LOC105375199	---	-0.510657
16758048	LOC105370030	---	-0.0701118
17081476	LOC101927798	---	-0.510452
16948648	HTR3C	Q8WXA8	-0.510442
17083569	PTPRD-AS1	---	-0.37336
17093681	FAM166B	A8MTA8	0.108511
16853355	PARD6G-AS1	---	-0.510177
16711255	LOC105376356	---	0.510171
16816361	LOC105371105	---	-0.51014
16923071	LINC00111	---	-0.228674
16781119	LOC101928730	---	-0.228028
17077191	LOC100507516	B4DJ34	-0.283387
16693318	FLG2	Q5D862	-0.509849
16696237	SELL	P14151	-0.26673
16741414	LOC101928443	---	0.0680299
17096394	PTCSC2	---	0.509641
16777613	LOC105370125	---	-0.509345
16738395	OR5AP2	Q8NGF4	-0.509157
16923643	TSPEAR-AS2	P59090	-0.509152
16706370	MIR606	---	0.147486
16906337	LOC105373789	---	0.254829
16743340	SNORD6	Q9H5J8	-0.0353
16910129	OTOS	Q8NHW6	-0.264638
16871110	LOC105372363	---	-0.198023
17094534	CBWD6	Q9BRT8	-0.359932
16731806	CD3G	P09693	-0.310631
16755265	MIR331	---	-0.348641
17050328	DNAJB9	Q9UBS3	0.462065
16716507	PPP1R3C	Q9UQK1	0.508463
16818391	LOC101928829	---	-0.508462
16928415	CRYBB2P1	---	0.508245
16870733	ZNF14	P17017	0.146701
16799129	LOC101928174	---	0.50797
16740282	CDCA5	Q96FF9	0.50795
16801784	MIR190A	---	0.162999
17046982	CLDN4	O14493	0.507905
16688463	LOC105378794	---	-0.298202
16835143	MYL4	P12829	-0.507746
16975471	PHOX2B	Q99453	0.241944
16840799	ALOX12B	O75342	0.507444
16691721	SRGAP2C	---	-0.479324
16681210	KLHL21	Q9UJP4	0.412192
16841817	KRT17P1	---	0.0521256
16827787	LOC100506083	---	-0.507104
16779532	LOC105370216	---	0.41427
16865935	ZNF470	Q6ECI4	0.0637172
16813627	LOC101927310	---	0.325529
16874683	KLK5	Q9Y337	-0.235204
16706896	SNCG	O76070	0.506523
16963099	PPP1R2	P41236	0.506226
17081297	---	I6L893	-0.506211
16996472	LOC105378986	---	-0.096249
16711822	MIR4481	---	-0.328222
17055354	ETV1	P50549	-0.472946
16690121	RTCA-AS1	---	-0.505574
17085602	PGM5	Q15124	0.0938001
16955670	ID2B	Q14602	-0.195648
16738734	MIR3162	---	0.505287
16983019	LOC105374644	---	0.11568
16789624	BTBD6	Q96KE9	-0.504993
16928124	LOC391322	A0A0F7RQT4	-0.504863
17112835	ZMAT1	Q5H9K5	0.289938
17012924	LOC102723633	---	-0.504626
16841577	MIR4731	---	0.504544
16688323	GNG12	Q9UBI6	0.219996
16660483	CELA3A	P09093	0.455212
16707180	IFIT2	B4DTZ5	0.170635
16914568	LOC105372637	---	-0.196682
16863705	SNAR-C2	---	0.504148
16863711	SNAR-C2	---	0.504148
16863721	SNAR-C2	---	0.504148
16743354	VSTM5	A8MXK1	0.0199746
16934184	C22orf42	Q6IC83	0.00543237
16724215	MAPK8IP1	Q9UQF2	-0.0318329
16798349	SNORD115-25	---	0.186654
16838101	SNORD1B	---	0.50365
16743735	MMP3	P08254	-0.150136
16855906	NETO1	Q8TDF5	-0.503494
17060710	ACTL6B	O94805	-0.503356
16979900	LOC101927414	---	0.11308
16761559	PRB2	P02812	-0.255702
16860488	LOC105376899	---	0.0653722
16870984	ZNF681	Q96N22	0.410299
16742833	LOC105369414	---	0.402763
17110372	LOC401585	---	-0.325568
17023693	TAAR5	O14804	-0.0712916
17025189	MIR3918	---	-0.293879
16822919	RPS2	P15880	-0.502368
16679797	OR14C36	Q8NHC7	-0.502346
16659537	TMEM51	Q9NW97	0.502294
17107816	FATE1	Q969F0	-0.502286
16778398	MIR320D1	---	-0.502281
16782247	PSMB11	A5LHX3	-0.171609
17114787	MIR513A2	---	-0.502174
16988471	ZNF474	Q6S9Z5	-0.00640208
17117969	LOC100652901	Q6ZNX4	-0.324818
16790875	MYH7	P12883	0.213774
16821092	CNTNAP4	Q9C0A0	-0.5016
17110540	SSX5	O60225	0.501377
17019820	PTCHD4	Q6ZW05	-0.325172
16900132	IGKV1-16	A0A0A0MT74	-0.5013
16966452	LOC105374437	---	0.501209
17014651	CCR6	P51684	0.468986
16931310	LOC730668	Q6ZR54	-0.308824
17049067	LOC105375423	---	0.482306
17020613	LOC101928280	---	0.159317
16902998	MAP3K19	Q56UN5	0.433836
16669341	LOC105378934	---	-0.030677
16824120	ABCC6P2	---	-0.333187
17085523	ANKRD20A4	Q4UJ75	-0.393901
16782052	TRAJ36	A0A087WU04	0.500326
16766803	LOC105369784	---	-0.500142
16995026	LOC105374714	---	0.500111
16811120	LOC105370873	---	-0.273079
16923625	LRRC3	Q9BY71	0.490717
16754887	LOC105369876	---	-0.500025
16763228	LOC105369736	---	0.49984
16734291	KRTAP5-4	Q6L8H1	-0.499835
16917742	LOC105372556	---	0.499752
16886232	ARHGAP15	Q53QZ3	-0.499737
17025747	LINC01558	Q9Y6Z2	-0.0373078
16873789	TPRX1	Q8N7U7	-0.270859
16684391	NKAIN1	Q4KMZ8	0.00323515
17094372	LOC105376050	---	0.499363
17116641	CSPG4P1Y	Q96RM9	-0.305328
17117337	CSPG4P1Y	Q96RM9	-0.305328
16967360	LOC105377267	---	-0.498839
17052603	IFI6	P09912	-0.0982291
16819563	ADGRG3	Q86Y34	0.498599
17115035	MIR767	---	0.380277
16732584	SORL1	Q92673	0.0639696
16911995	PAX1	P15863	-0.313813
16797579	IGHV4-61	A0A0C4DH41	-0.309194
16762053	SLCO1A2	P46721	-0.49802
16871671	ZNF566	Q969W8	0.479963
17111520	ALAS2	P22557	-0.088608
16844604	KRTAP4-12	Q9BQ66	-0.194705
16830575	SNORD10	P60842	0.497602
16939731	CCDC13-AS1	---	-0.428548
16831789	ALKBH5	Q6P6C2	0.497499
16956655	LOC101929320	---	-0.404497
16952975	PRSS50	Q9UI38	-0.497436
16977309	RASGEF1B	Q0VAM2	-0.0562068
17069381	LOC101929628	---	0.497377
16998519	LOC102724885	---	-0.190064
16970819	LOC105377447	---	-0.497302
16660891	RHD	P18577	-0.497298
16862439	AXL	P30530	0.384678
16740701	---	Q9H0U4	-0.0145458
16782112	TRAJ5	A0A075B6V8	-0.496665
16949617	SNAR-I	---	-0.0658186
16828872	LOC101928502	---	-0.496553
17060976	ALKBH4	Q9NXW9	0.420652
17024301	LOC103352541	---	0.496452
17019909	DEFB133	Q30KQ1	-0.0694968
16976886	LOC101928702	---	0.425332
16924183	ANKRD20A11P	---	0.0936779
16944241	LOC101926886	---	-0.496257
16744415	IL18	Q14116	0.318245
16953991	LAMB2P1	---	-0.0364895
16967843	EREG	O14944	0.318542
16659366	PRAMEF12	O95522	0.0651154
16898160	FAM161A	Q3B820	0.495696
16862698	PRR19	A6NJB7	-0.108782
16842549	LYRM9	A8MSI8	0.0351671
16861232	ARHGAP33	O14559	0.495608
17110122	MID1IP1-AS1	---	-0.27316
17064810	SHH	Q15465	0.441753
17044793	MIR550A1	---	0.138109
16908500	MIR375	---	-0.0794709
16850650	GAPLINC	---	0.495117
16887192	MIR4774	---	0.494927
17076481	RNF5P1	---	0.105059
16918255	FOXS1	O43638	-0.494665
17117515	LINC01166	B7Z7J0	0.0177004
16794702	LOC105370565	---	0.226415
16690881	LINC01160	---	-0.00754836
16815411	LINC00921	Q2M3D8	-0.431732
16674375	AXDND1	Q5T1B0	0.493883
16865014	MIR512-1	---	0.493856
16865016	MIR512-1	---	0.493856
16853159	LINC00908	---	-0.493822
16861409	LOC644189	---	0.493785
16962628	TPRG1-AS2	---	0.165052
16788725	MIR329-1	---	0.172971
16896576	LOC102723739	---	-0.161583
16818015	SNORA30	---	-0.493299
16825614	FAM57B	Q71RH2	-0.182356
16897938	MIR4432	---	0.175198
16984479	LOC105374750	---	0.240126
16732366	LOC105369526	---	0.21448
16981146	ANP32C	O43423	0.492699
17080933	MIR4662B	---	0.4926
16949922	LINC00969	Q6ZRC0	0.207794
16941704	ITIH1	P19827	0.291883
16788382	MIR342	---	-0.492208
16920528	LOC105372676	---	-0.0665568
17054325	---	Q96CH1	0.0980875
16691965	PDE4DIP	A7YY83	0.0976565
16891571	LOC105373903	---	-0.00260318
16745631	OR10S1	Q8NGN2	0.49194
16700911	ERO1B	Q86YB8	0.349866
17105269	FAM133A	Q8N9E0	-0.491674
16976231	LOC105377671	---	-0.491635
16927793	IGLV2-23	A0A075B6J5	0.421718
16965035	USP17L9P	Q0WX57	-0.0692196
16797421	---	P01880	-0.491561
17056372	LOC401320	M0QZK8	-0.230342
16798331	SNORD115-15	---	0.392913
16867899	FLJ25758	Q8TCW6	0.107216
17017924	MIR3135B	---	-0.191983
16988423	PRR16	Q569H4	-0.0432905
17106604	NDUFA1	O15239	0.491067
16983795	LOC105374716	---	-0.490992
16673298	LOC105371586	---	-0.210734
17114394	SMIM10L2B	P0DMW5	0.145819
16854117	POTEC	B2RU33	-0.0834716
16901527	LOC105373538	---	0.490262
17058226	GS1-124K5.11	B4DLB4	-0.490065
16658622	CA6	P23280	-0.0312781
16780783	METTL21C	Q5VZV1	0.15577
16901799	LOC101927260	Q6ZNT6	0.178045
16701418	KIF28P	---	-0.489856
16733370	LOC101929517	---	0.465287
16989912	LOC105378196	---	-0.339304
16971660	LRAT	O95237	-0.146979
16806185	LOC105370739	---	-0.435564
16689944	LOC100996630	---	-0.185188
16666353	LOC105378808	---	-0.488918
16841634	CDRT1	O95170	0.310468
16997642	CRSP8P	---	0.318981
16928967	MTFP1	Q9UDX5	0.488736
16839602	SNORD91B	---	0.48868
16842281	RPS2P46	---	-0.296751
17095564	MIR4289	---	-0.0801825
16769039	GOLGA2P5	Q9HBQ8	-0.268141
17056323	LOC105375217	---	-0.0760952
16781181	F10-AS1	---	-0.488405
16734862	HBG1	P69891	-0.452113
16713428	ZNF33B	Q06732	-0.15791
16989408	MIR4461	---	-0.488197
16658106	FAM213B	Q8TBF2	0.488068
16677172	LOC91548	---	0.488051
16890687	LOC101928250	---	0.192465
16792943	LOC102723604	---	0.095642
16856166	MIR1302-2	---	-0.0260744
16728708	LINC01537	---	0.487906
16813526	LOC105370985	---	0.263119
16831046	USP43	Q70EL4	0.487854
16925431	LOC105372794	---	-0.400324
17118039	LOC100507209	Q6ZNN9	-0.387587
16812023	LOC645752	---	-0.432521
16781863	TRAV8-2	A0A0B4J237	0.4875
16850676	LOC105372013	---	-0.44882
16834162	KRTAP9-6	A8MVA2	0.402299
16746269	LOC101929653	---	-0.370271
17106202	RGAG1	Q8NET4	0.259768
16768377	LOC105369895	---	0.114464
16818481	TP53TG3C	Q9ULZ0	-0.18618
16831878	KRT17P2	B4DJM5	-0.184725
16874821	CLDND2	Q8NHS1	-0.0589727
16800839	DUT	P33316	0.487034
16984272	LOC101926940	---	0.486999
16944262	LSAMP-AS1	---	0.023944
17117027	NLGN4Y-AS1	---	-0.229268
16787676	---	G3V3P5	-0.2137
16915530	MIR548AG2	---	-0.0290338
16985014	LOC102724122	---	0.420738
17017102	POU5F1	Q01860	-0.280109
16757505	LHX5-AS1	---	0.367179
16842850	DHRS13	Q6UX07	0.486318
17103569	SYP-AS1	---	0.486272
17083739	LOC105375983	---	0.159122
17055657	MACC1	Q6ZN28	-0.486248
16986417	F2RL1	P55085	0.347495
17020499	KHDRBS2	Q5VWX1	0.484409
16753576	FLJ41278	---	0.0790375
16917262	LOC101929486	---	0.486031
17045857	LOC102723446	---	-0.0196364
16865062	MIR519D	---	-0.485746
17117126	KDM5D	Q9BY66	-0.184823
17063924	LOC105375545	Q8IV31	0.0944562
16657793	ATAD3B	Q5T9A4	-0.331964
17118307	NAG20	Q9HD88	0.179393
16788530	MIR431	---	-0.0241556
16962763	ATP13A5	Q4VNC0	-0.0672735
16774660	LOC105370195	---	0.485369
16889954	SNORD51	---	0.475401
16990288	PCDHB16	Q9NRJ7	-0.485275
16864819	ZNF480	Q8WV37	-0.485156
16901297	LOC105373522	---	-0.259837
16658733	NMNAT1	Q9HAN9	0.426247
17060014	SHFM1	P60896	0.327934
17067801	UNC5D	Q6UXZ4	-0.405664
17048313	CYP51A1-AS1	B4DSF3	-0.0824582
16684851	LOC105378636	---	-0.484573
16995629	C9	P02748	0.484526
16734296	LOC105379628	---	-0.484468
16698463	LOC105371696	---	0.183065
17023379	SOGA3	Q6ZU52	-0.484269
16662712	LOC105378654	---	-0.484169
17074909	MIR383	---	-0.484149
17118384	C9orf3	Q8N6M6	0.484104
17050358	DOCK4-AS1	---	-0.27913
16807257	LOC105370778	---	-0.253433
17013033	ECT2L	Q008S8	-0.297177
16849715	BAIAP2-AS1	Q8NBT7	-0.0461112
16833502	LHX1	P48742	0.483849
16991249	CTB-113P19.1	---	0.16573
16909520	SNORA75	---	0.483665
16988469	ZNF474	Q6S9Z5	0.483582
17059826	MIR489	---	-0.483456
17098120	OR1L8	Q8NGR8	0.483416
16929631	APOL1	O14791	0.15806
16811930	TYRO3P	---	0.184161
16813737	LYSMD4	Q5XG99	0.0108705
16695044	OR6P1	Q8NGX9	0.151147
16951853	RBMS3-AS1	---	-0.303292
17005888	ZNF165	P49910	0.483269
16764975	KRT74	Q7RTS7	-0.483243
16775823	GPR180	Q86V85	0.205414
16952981	PRSS46	E5RG02	0.483215
16983521	GUSBP1	B3KTI7	-0.483189
16976706	ADAMTS3	O15072	-0.329578
16694322	RIT1	Q92963	0.349125
17095916	MIR4670	---	0.0641925
16666723	MIR4423	---	0.163223
16917822	FOXA2	Q9Y261	0.482869
16700463	LOC149373	Q96NP2	-0.482844
16736674	MIR4694	---	0.482782
17104196	FAAH2	Q6GMR7	-0.482733
17068349	C8orf4	Q9NR00	0.393667
16732351	LOC102724301	---	0.291657
16981502	LOC105377538	---	-0.482396
16933588	RASL10A	Q92737	-0.26605
16732785	LOC105369543	---	-0.276665
16983597	LOC105374693	---	0.230531
16797463	IGHG3	P01880	-0.482161
16995809	OXCT1	P55809	0.010367
17007862	CLPSL2	Q6UWE3	-0.153447
16881179	LOC105374793	---	-0.4413
16748165	OVOS	---	0.481791
16915314	LOC105372695	---	0.202596
16757610	MAP1LC3B2	A6NCE7	-0.000378038
16693331	LCE3E	Q5T5B0	0.324018
17005677	BTN2A3P	Q96MJ0	0.246896
17064692	LOC105375578	---	-0.1811
17016766	ZNRD1-AS1	Q2KJ03	0.09689
16672349	OR10K1	Q8NGX5	-0.481074
16806732	WHAMMP1	---	-0.481029
16714501	LOC105378312	---	0.481009
17016748	HLA-F-AS1	Q69YQ6	0.284313
17025483	LOC105378100	---	0.247763
16965509	LOC105374527	---	-0.316274
16702650	MIR1265	---	-0.480721
16947045	AADAC	P22760	-0.480717
16844600	KRTAP4-11	Q9BYQ6	0.0742978
16963542	LOC220729	B7Z668	-0.312508
17111649	ASB12	Q8WXK4	0.362611
17117480	LOC100507663	Q6ZP75	-0.48051
16788612	SNORD113-8	---	-0.0908203
16938301	LOC101927829	---	-0.480467
16904488	SLC38A11	Q08AI6	-0.383344
16728287	ANO1	Q5XXA6	0.149348
16834837	DBF4B	Q8NFT6	0.0979957
16853021	LOC100505797	---	0.197161
16980254	GYPB	P06028	0.278071
17074342	LINC00965	P0C841	-0.19823
17116924	TTTY7B	---	-0.226577
16682483	---	H3BQV1	0.167351
16681095	GPR153	Q6NV75	0.013051
17000040	CDKL3	Q8IVW4	-0.0712816
17102293	VENTXP1	P0C5K6	0.479913
16927702	IGLV6-57	Q96JD1	0.47988
16659944	LOC101927806	Q6ZUF8	0.344177
16927850	IGLJ2	A0A0A0MT82	0.283908
16893068	FAM132B	Q4G0M1	0.190623
16934709	IL2RB	P14784	-0.223684
16969651	LOC105377359	---	-0.326126
16765464	HOXC-AS3	---	0.0451925
17012138	MIR3144	---	-0.479317
16787091	LOC105370594	---	-0.479316
16788774	MIR668	---	-0.113149
16814075	DDX11L10	B7ZGY0	-0.454651
16833204	CCL2	P13500	0.043739
16700498	SNRPD2P2	Q4G1D0	0.342597
17045001	LINC00997	---	-0.478941
17065219	KBTBD11	O94819	0.478883
16937882	LINC00620	---	-0.478763
16897863	MIR217	---	0.478676
17021824	LOC105377904	---	-0.202751
16706430	LOC105378375	---	-0.478556
16819224	MT1M	Q8N339	-0.478431
16947131	C3orf79	P0CE67	-0.0461638
16709927	LOC105378515	---	0.150383
16918567	HMGB3P1	---	0.478302
16907488	RAPH1	Q70E73	-0.47795
16780012	LINC00331	---	0.477903
17051914	AGBL3	Q8NEM8	-0.276239
16797501	IGHV2-26	A0A0B4J1V2	-0.355622
16788814	LOC100507277	---	0.377989
17094671	LOC105376070	---	-0.45625
16880704	LOC105374775	---	-0.477768
17057460	SNORA5A	Q969Z0	0.477768
16848489	CDC42EP4	Q9H3Q1	0.477624
16794808	PROX2	Q3B8N5	-0.0347549
16761139	LOC728715	---	-0.071316
16966047	MIR574	Q8IWE2	-0.477449
17114585	FGF13	Q92913	-0.0463568
16899476	SNAR-H	---	0.280506
16698914	LOC101930114	---	-0.107539
16714060	ARHGAP22	Q7Z5H3	-0.162124
16841662	TRIM16	O95361	0.477053
17010517	MEI4	A8MW99	0.165128
16981568	LOC105377543	---	0.476944
16665224	DAB1-AS1	---	0.0998711
16806073	GOLGA6L2	Q8N9W4	-0.47667
17091265	NALT1	---	-0.122974
16806813	LOC101928134	---	0.251468
16924874	KRTAP11-1	Q8IUC1	-0.34057
16797409	ZCWPW2	P01880	-0.476137
17023736	VNN2	O95498	0.47607
16986810	CKMT2	P17540	0.202546
16849344	FLJ45079	Q6ZRC4	-0.0890232
16797892	GOLGA8S	H3BPF8	-0.475792
16747501	USP5	P45974	0.475419
16753543	MIR548C	---	-0.308109
16933883	SDC4P	---	-0.0581577
17117744	LOC100507131	---	-0.268271
16870945	ZNF91	Q05481	-0.0509778
17047774	LOC105375370	---	-0.0269232
17053004	LOC105375556	---	-0.350838
16790460	LOC105370400	---	0.0236631
17113031	RAB9B	Q9NP90	-0.341788
16728729	MIR4692	---	0.235309
17080077	ABRA	Q8N0Z2	0.474873
16826010	COX6A2	Q02221	-0.0519104
16908832	MIR3132	---	0.168244
16783297	LOC105370447	---	-0.474706
17110564	SSX3	Q99909	0.474691
17086978	LOC101928014	---	-0.0906168
16837604	LOC101928343	---	-0.474619
16666527	LOC105378810	---	0.0746504
16798130	SNRPN	P63162	0.396443
16923663	KRTAP10-10	P60014	0.0628905
17092823	IFNA4	P05014	-0.473927
17080234	LINC01608	---	-0.473779
17052421	TAS2R5	Q9NYW4	0.243266
17117537	LOC100131262	Q8NAM7	-0.40914
17118411	LOC100132154	---	-0.19324
17087710	LOC101928523	---	-0.178572
16984485	LOC105374749	---	-0.0648631
17065794	C8orf49	Q96NF6	-0.47338
16842879	SEZ6	Q53EL9	-0.179335
16759924	MIR3649	---	-0.197872
16932023	MIR3198-1	---	-0.473165
16933760	LIF	P15018	0.473164
17002128	HAVCR1	Q96D42	0.255454
16818114	HSD3B7	Q9H2F3	0.473125
16752602	SLC39A5	Q6ZMH5	0.473093
16842217	SNORD3D	---	-0.172925
16973944	EVC2	Q86UK5	-0.233147
16698421	TMEM81	Q6P7N7	-0.472877
16780229	LOC105370319	---	0.20798
16722360	LOC105376569	---	0.472782
17101782	MAGEB17	A8MXT2	-0.472706
16993390	LOC105377763	---	-0.472569
16684326	MIR4420	---	0.357778
16695517	USF1	P22415	0.47232
17001063	SPRY4	Q9C004	0.436458
17089371	STXBP1	P61764	-0.472281
17070492	ATP6V0D2	Q8N8Y2	0.472233
17064171	LOC105375559	---	0.305437
17000210	SMAD5-AS1	Q9Y6J3	0.472185
17063996	ARHGEF35	A5YM69	0.472156
16733530	LOC105369575	---	0.08453
16669781	NBPF19	Q7Z3S9	-0.318683
16862385	CYP2B6	P20813	0.00696662
16914502	MIR3616	---	0.471861
16872248	CLC	Q05315	-0.122363
16998532	ST8SIA4	Q92187	-0.241218
16947303	LEKR1	Q6ZMV7	0.471846
16797570	IGHV1-58	A0A0C4DH39	0.471822
16997195	LINC01331	---	0.088335
17076603	LOC105379390	---	-0.11502
16966164	LOC105374419	---	0.471672
16982110	LRP2BP	Q9P2M1	-0.471532
17069229	LOC100505501	---	0.0947217
16858696	BEST2	Q8NFU1	-0.471514
17006134	HLA-H	B4DT05	0.147639
16779631	LINC00376	---	0.471464
16908822	CHPF	Q8IZ52	0.471436
17105821	H2BFM	P0C1H6	0.134308
17060287	CYP3A5	P20815	-0.471415
16924859	KRTAP21-3	Q3LHN1	0.200527
16983148	CTD-2201E9.1	---	0.471299
16664003	SNORD46	---	0.471254
16847839	MIR5047	P17844	0.0571508
16747098	GALNT8	Q9NY28	-0.151632
16782078	TRAJ23	A0A075B6U7	0.181735
16774105	LINC00547	---	0.464673
16765101	KRT79	Q5XKE5	-0.162258
16899519	LOC101927987	---	-0.470866
17012299	LOC643623	---	-0.0372598
16714699	RHOBTB1	O94844	-0.108082
16779786	LOC105370260	---	-0.470455
16960051	LOC105374136	---	0.0874487
16765683	PHC1	H0YGZ1	-0.318692
16690017	MIR2682	Q8NAG1	0.33315
16717150	RRP12	H7C1M8	-0.470347
16856049	LOC100131655	---	-0.470313
16949759	HES1	Q14469	0.470234
17065458	DEFB4A	O15263	0.446207
16887974	HOXD4	P09016	0.0244474
16972229	ANXA10	Q9UJ72	0.470096
16749895	ALG10B	Q5I7T1	-0.289738
16880245	PRORSD1P	---	0.46974
16917183	JAG1	P78504	0.430976
16935994	SMC1B	Q8NDV3	-0.0720909
16797956	LOC101928792	---	0.12929
17068344	LOC105379386	---	0.099174
17077583	LOC100130298	---	-0.13886
16751048	GPD1	P21695	0.469541
16993283	LOC105377755	---	0.469499
16677544	LOC105372923	---	-0.123668
17069892	LACTB2-AS1	---	-0.0737919
17023517	SAMD3	Q8N6K7	-0.216034
16701612	OR14I1	B2RNZ0	-0.0254682
16772253	LOC105370058	---	0.469362
17058121	ZNF680	Q8NEM1	0.423055
17071141	LOC105375653	---	0.249261
17115426	MIR3202-2	---	0.468947
16971046	MIR3139	---	0.468921
17094674	TMEM252	Q8N6L7	0.159082
17116946	MAFIP	---	-0.264011
16673307	FMO9P	---	0.116282
[truncated: 29,322 more rows]

## Sheet: STable5
Supplementary Table 5: Pathway enrichment analysis performed on the dysregulated genes identified in ESR1 overexpression in HepG2 cells.
Pathway Source	Pathway Name	p-value	q-value (FDR: BH-method)	q-value (Bonferroni)
REACTOME	XBP1(S) activates chaperone genes	1.06683e-19	1.26579e-16	2.53159e-16
KEGG	Lysine degradation	7.19929e-20	1.70839e-16	1.70839e-16
REACTOME	Assembly of the ORC complex at the origin of replication	3.53755e-19	2.7982e-16	8.39461e-16
HumanCyc	glycine/serine biosynthesis	2.80879e-17	1.66631e-14	6.66526e-14
WikiPathways	NAD+ metabolism	1.76771e-16	8.38955e-14	4.19478e-13
REACTOME	IRE1alpha activates chaperones	2.74041e-16	9.28999e-14	6.50299e-13
WikiPathways	Histone Modifications	3.39745e-16	1.00777e-13	8.06215e-13
REACTOME	CDC6 association with the ORC:origin complex	2.57491e-16	1.01838e-13	6.11026e-13
REACTOME	HDMs demethylate histones	4.43956e-16	1.17056e-13	1.05351e-12
WikiPathways	Resistin as a regulator of inflammation	5.9383e-16	1.40916e-13	1.40916e-12
Panther_Pathway	FAS_signaling	2.03661e-15	4.39352e-13	4.83288e-12
PID	IL12 signaling mediated by STAT4	2.78043e-15	4.71283e-13	6.59796e-12
PID	Validated nuclear estrogen receptor beta network	2.51956e-15	4.98243e-13	5.97892e-12
REACTOME	Polo-like kinase mediated events	2.74916e-15	5.01827e-13	6.52376e-12
EHMN	Lysine metabolism	3.7384e-15	5.91415e-13	8.87122e-12
REACTOME	Phosphorylation of proteins involved in G1/S transition by active Cyclin E:Cdk2 complexes	5.82739e-15	8.13435e-13	1.38284e-11
WikiPathways	MAPK Cascade	5.77829e-15	8.56993e-13	1.37119e-11
REACTOME	MAPK targets/ Nuclear events mediated by MAP kinases	7.39766e-15	9.75258e-13	1.75546e-11
WikiPathways	Rett syndrome causing genes	1.11838e-14	1.3968e-12	2.65392e-11
WikiPathways	ID signaling	2.09174e-14	2.48185e-12	4.9637e-11
BioCarta	btg family proteins and cell cycle regulation	2.34003e-14	2.64423e-12	5.55289e-11
REACTOME	Activation of gene expression by SREBF (SREBP)	2.92045e-14	3.1501e-12	6.93023e-11
REACTOME	Circadian Clock	3.0667e-14	3.16403e-12	7.27728e-11
WikiPathways	Osteopontin Signaling	3.25964e-14	3.22297e-12	7.73513e-11
WikiPathways	Ethanol effects on histone modifications	3.93192e-14	3.73218e-12	9.33045e-11
REACTOME	Regulation of cholesterol biosynthesis by SREBP (SREBF)	5.00426e-14	4.56735e-12	1.18751e-10
PID	Signaling events mediated by HDAC Class III	5.26964e-14	4.63143e-12	1.25049e-10
WikiPathways	BMP Signaling Pathway in Eyelid Development	1.03299e-13	8.45271e-12	2.45129e-10
WikiPathways	Tumor suppressor activity of SMARCB1	1.03124e-13	8.73976e-12	2.44713e-10
WikiPathways	Serotonin Receptor 4/6/7 and NR3C Signaling	1.1355e-13	8.98181e-12	2.69454e-10
stke	Estrogen Receptor Pathway	1.321e-13	1.0112e-11	3.13473e-10
NetPath	TWEAK	1.63655e-13	1.2136e-11	3.88353e-10
BioCarta	human cytomegalovirus and map kinase	1.94502e-13	1.39865e-11	4.61553e-10
BioCarta	nuclear receptors coordinate the activities of chromatin remodeling complexes and coactivators to facilitate initiation of transcription in carcinoma cells	2.42354e-13	1.69149e-11	5.75106e-10
REACTOME	Deposition of new CENPA-containing nucleosomes at the centromere	2.63033e-13	1.78336e-11	6.24177e-10
REACTOME	Nucleosome assembly	2.63033e-13	1.78336e-11	6.24177e-10
RB-Pathways	CDC25C_module	3.93341e-13	2.45631e-11	9.33398e-10
REACTOME	RMTs methylate histone arginines	3.87534e-13	2.48545e-11	9.19618e-10
WikiPathways	Interactome of polycomb repressive complex 2 (PRC2)	4.29658e-13	2.6143e-11	1.01958e-09
RB-Pathways	CycH_CDK7_module	5.09981e-13	2.95167e-11	1.21018e-09
REACTOME	Transcriptional activation of mitochondrial biogenesis	4.98039e-13	2.95462e-11	1.18185e-09
PID	HIV-1 Nef: Negative effector of Fas and TNF-alpha	5.62587e-13	3.17862e-11	1.33502e-09
NetPath	CRH	5.97951e-13	3.29986e-11	1.41894e-09
ACSN2	FAS_RESPONSE	8.5081e-13	4.58857e-11	2.01897e-09
REACTOME	Activated PKN1 stimulates transcription of AR (androgen receptor) regulated genes KLK2 and KLK3	8.5081e-13	4.58857e-11	2.01897e-09
ACSN2	IMMUNOSUPPPRESSIVE_CORE	1.03888e-12	5.35927e-11	2.46526e-09
RB-Pathways	cycA2_CDK2_module	1.06371e-12	5.3706e-11	2.52418e-09
REACTOME	FCERI mediated MAPK activation	1.10948e-12	5.48499e-11	2.6328e-09
BioCarta	fas signaling pathway (cd95)	1.26425e-12	6.12258e-11	3.00007e-09
BioCarta	ceramide signaling	1.36168e-12	6.46253e-11	3.23127e-09
stke	Interleukin 1 (IL-1) Pathway	1.43754e-12	6.68879e-11	3.41128e-09
WikiPathways	Structural Pathway of Interleukin 1 (IL-1)	1.66973e-12	7.47598e-11	3.96227e-09
ACSN2	G1_CC_PHASE	1.6452e-12	7.50781e-11	3.90406e-09
REACTOME	RNA Polymerase II Pre-transcription Events	1.95792e-12	8.60397e-11	4.64614e-09
WikiPathways	Photodynamic therapy-induced NF-kB survival signaling	2.0723e-12	8.94103e-11	4.91757e-09
PharmGKB	Tacrolimus_Cyclosporine_Pathway_Pharmacodynamics	2.22738e-12	9.43852e-11	5.28557e-09
PID	S1P2	2.63195e-12	1.09572e-10	6.24562e-09
WikiPathways	H19 action Rb-E2F1 signaling and CDK-Beta-catenin activity	2.69752e-12	1.10366e-10	6.40121e-09
REACTOME	HATs acetylate histones	2.88227e-12	1.15926e-10	6.83963e-09
SMPDB	Intracellular Signalling Through Adenosine Receptor A2b and Adenosine	2.99349e-12	1.18393e-10	7.10355e-09
WikiPathways	TNF related weak inducer of apoptosis (TWEAK) Signaling	3.0931e-12	1.20327e-10	7.33993e-09
SMPDB	Intracellular Signalling Through Adenosine Receptor A2a and Adenosine	3.25991e-12	1.2477e-10	7.73577e-09
NetPath	ID	3.89292e-12	1.46633e-10	9.2379e-09
REACTOME	RNA Polymerase I Transcription Initiation	5.9184e-12	2.16067e-10	1.40444e-08
BioCarta	fc epsilon receptor i signaling in mast cells	5.90735e-12	2.19033e-10	1.40181e-08
PID	Retinoic acid receptors-mediated signaling	6.10854e-12	2.1963e-10	1.44956e-08
WikiPathways	Fas Ligand (FasL) pathway and Stress induction of Heat Shock Proteins (HSP) regulation	6.48995e-12	2.2986e-10	1.54007e-08
BioCarta	the information processing pathway at the ifn beta enhancer	6.63946e-12	2.31698e-10	1.57554e-08
BioCarta	e2f1 destruction	7.012e-12	2.41152e-10	1.66395e-08
PID	ATF-2 transcription factor network	7.96861e-12	2.66331e-10	1.89095e-08
Panther_Pathway	p53	7.89472e-12	2.67631e-10	1.87342e-08
KEGG	Pertussis	8.62521e-12	2.84273e-10	2.04676e-08
WikiPathways	IL-4 Signaling	9.4309e-12	3.06569e-10	2.23795e-08
WikiPathways	Apoptosis Modulation by HSP70	9.56536e-12	3.06738e-10	2.26986e-08
REACTOME	RORA activates gene expression	1.00191e-11	3.17004e-10	2.37753e-08
BioCarta	sumoylation by ranbp2 regulates transcriptional repression	1.04378e-11	3.25907e-10	2.47689e-08
PID	HIF-2-alpha transcription factor network	1.04378e-11	3.25907e-10	2.47689e-08
REACTOME	RNA Polymerase I Promoter Escape	1.36551e-11	4.1543e-10	3.24036e-08
NetPath	IL3	1.42222e-11	4.27206e-10	3.37493e-08
KEGG	Th1 and Th2 cell differentiation	1.46385e-11	4.34215e-10	3.47372e-08
WikiPathways	Initiation of transcription and translation elongation at the HIV-1 LTR	1.71842e-11	5.03433e-10	4.07781e-08
REACTOME	PKMTs methylate histone lysines	1.80811e-11	5.16945e-10	4.29065e-08
BioCarta	pelp1 modulation of estrogen receptor activity	1.8036e-11	5.21944e-10	4.27994e-08
PID	CD40/CD40L signaling	2.29077e-11	6.39529e-10	5.436e-08
WikiPathways	Prion disease	2.28443e-11	6.45351e-10	5.42095e-08
KEGG	Chagas disease (American trypanosomiasis)	2.69497e-11	7.35076e-10	6.39516e-08
WikiPathways	EBV LMP1 signaling	2.69041e-11	7.42365e-10	6.38434e-08
REACTOME	Formation of TC-NER Pre-Incision Complex	2.97396e-11	8.01955e-10	7.05721e-08
WikiPathways	Pathways in clear cell renal cell carcinoma	3.12199e-11	8.14119e-10	7.40848e-08
REACTOME	B-WICH complex positively regulates rRNA expression	3.06746e-11	8.17874e-10	7.27908e-08
REACTOME	Positive epigenetic regulation of rRNA expression	3.06746e-11	8.17874e-10	7.27908e-08
WikiPathways	TCA Cycle Nutrient Utilization and Invasiveness of Ovarian Cancer	3.3399e-11	8.61476e-10	7.92558e-08
PID	C-MYC	3.49989e-11	8.93036e-10	8.30524e-08
REACTOME	Regulation of FOXO transcriptional activity by acetylation	4.17271e-11	1.05339e-09	9.90184e-08
REACTOME	HDACs deacetylate histones	4.30243e-11	1.0747e-09	1.02097e-07
WikiPathways	WikiPathways	4.66424e-11	1.12941e-09	1.10682e-07
PID	p53	4.65189e-11	1.13803e-09	1.10389e-07
RB-Pathways	CycE1_CDK2_module	4.61942e-11	1.14186e-09	1.09619e-07
REACTOME	NoRC negatively regulates rRNA expression	5.13967e-11	1.23196e-09	1.21964e-07
REACTOME	RNA Polymerase I Promoter Opening	5.13967e-11	1.23196e-09	1.21964e-07
REACTOME	RUNX1 interacts with co-factors whose precise effect on RUNX1 targets is not known	5.30576e-11	1.24659e-09	1.25906e-07
BioCarta	cadmium induces dna synthesis and proliferation in macrophages	5.38426e-11	1.25263e-09	1.27768e-07
BioCarta	acetylation and deacetylation of rela in nucleus	5.54199e-11	1.27681e-09	1.31511e-07
WikiPathways	Transcription co-factors SKI and SKIL protein partners	5.69676e-11	1.28747e-09	1.35184e-07
REACTOME	DNA Damage Recognition in GG-NER	5.66802e-11	1.29329e-09	1.34502e-07
WikiPathways	ATM Signaling Network in Development and Disease	6.524e-11	1.46051e-09	1.54815e-07
REACTOME	Nonhomologous End-Joining (NHEJ)	6.6336e-11	1.47117e-09	1.57415e-07
RB-Pathways	E2F4-5_module	6.9359e-11	1.48278e-09	1.64589e-07
KEGG	TNF signaling	6.76687e-11	1.48683e-09	1.60578e-07
BioCarta	cdk regulation of dna replication	6.84801e-11	1.49086e-09	1.62503e-07
KEGG	Toll-like receptor signaling	6.91246e-11	1.49121e-09	1.64033e-07
PID	Hypoxic and oxygen homeostasis regulation of HIF-1-alpha	7.14736e-11	1.51435e-09	1.69607e-07
WikiPathways	ERK Pathway in Huntington's Disease	7.28037e-11	1.52888e-09	1.72763e-07
WikiPathways	TGF-B Signaling in Thyroid Cells for Epithelial-Mesenchymal Transition	8.67184e-11	1.80511e-09	2.05783e-07
BioCarta	map kinase inactivation of smrt corepressor	9.50465e-11	1.96126e-09	2.25545e-07
WikiPathways	IL-3 Signaling	9.8203e-11	1.99176e-09	2.33036e-07
REACTOME	Base-Excision Repair, AP Site Formation	9.8037e-11	2.00553e-09	2.32642e-07
SIGNOR2.0	SIGNOR-TLR	1.05914e-10	2.12995e-09	2.51334e-07
WikiPathways	IL17 signaling	1.10136e-10	2.19624e-09	2.61353e-07
REACTOME	RNA Polymerase I Transcription	1.14647e-10	2.26714e-09	2.72057e-07
ACSN2	DNA_DAMAGE_RESPONSE	1.1782e-10	2.2917e-09	2.79587e-07
stke	Notch Signaling Pathway	1.16885e-10	2.2923e-09	2.77368e-07
PID	Ceramide signaling	1.2744e-10	2.45866e-09	3.02415e-07
REACTOME	RNA Polymerase I Promoter Clearance	1.29008e-10	2.46884e-09	3.06136e-07
NetPath	IL4	1.3107e-10	2.48823e-09	3.11029e-07
SIGNOR2.0	SIGNOR-AC	1.32149e-10	2.48881e-09	3.1359e-07
BioCarta	nfkb activation by nontypeable hemophilus influenzae	1.42051e-10	2.59298e-09	3.37087e-07
REACTOME	PPARA activates gene expression	1.43211e-10	2.5942e-09	3.3984e-07
KEGG	Leishmaniasis	1.45031e-10	2.60726e-09	3.44159e-07
WikiPathways	Pathways Affected in Adenoid Cystic Carcinoma	1.41988e-10	2.61192e-09	3.36938e-07
KEGG	Th17 cell differentiation	1.41919e-10	2.63105e-09	3.36774e-07
REACTOME	C-type lectin receptors (CLRs)	1.41198e-10	2.63829e-09	3.35063e-07
REACTOME	Negative epigenetic regulation of rRNA expression	1.51369e-10	2.70074e-09	3.59199e-07
REACTOME	SIRT1 negatively regulates rRNA expression	1.51369e-10	2.70074e-09	3.59199e-07
PID	IL2 signaling events mediated by STAT5	1.57732e-10	2.77258e-09	3.74298e-07
RB-Pathways	rb_module	1.64488e-10	2.80813e-09	3.9033e-07
KEGG	Systemic lupus erythematosus	1.6143e-10	2.81672e-09	3.83073e-07
REACTOME	Regulation of TP53 Activity through Acetylation	1.63967e-10	2.81952e-09	3.89094e-07
BioCarta	regulation of transcriptional activity by pml	1.62892e-10	2.82148e-09	3.86543e-07
KEGG	Osteoclast differentiation	1.7288e-10	2.93032e-09	4.10244e-07
REACTOME	PRC2 methylates histones and DNA	1.75501e-10	2.93284e-09	4.16464e-07
Panther_Pathway	p53_pathway_feedback_loops_2	1.74515e-10	2.93705e-09	4.14124e-07
WikiPathways	Cardiac Hypertrophic Response	1.80008e-10	2.98713e-09	4.27159e-07
WikiPathways	FBXL10 enhancement of MAP/ERK signaling in diffuse large B-cell lymphoma	1.93409e-10	3.18722e-09	4.5896e-07
KEGG	Relaxin signaling	1.9567e-10	3.20224e-09	4.64325e-07
REACTOME	Packaging Of Telomere Ends	2.06435e-10	3.30993e-09	4.8987e-07
PID	Signaling events mediated by PRL	2.03986e-10	3.31547e-09	4.84059e-07
BioCarta	sprouty regulation of tyrosine kinase signals	2.1836e-10	3.32159e-09	5.18168e-07
WikiPathways	Hepatitis C and Hepatocellular Carcinoma	2.06354e-10	3.33114e-09	4.89678e-07
BioCarta	regulation of p27 phosphorylation during cell cycle progression	2.11e-10	3.33802e-09	5.00703e-07
REACTOME	Assembly of the pre-replicative complex	2.10088e-10	3.3459e-09	4.98539e-07
REACTOME	SUMOylation of RNA binding proteins	2.14393e-10	3.36924e-09	5.08755e-07
REACTOME	Cleavage of the damaged purine	2.18212e-10	3.38443e-09	5.17817e-07
REACTOME	Depurination	2.18212e-10	3.38443e-09	5.17817e-07
REACTOME	Recognition and association of DNA glycosylase with site containing an affected purine	2.18212e-10	3.38443e-09	5.17817e-07
REACTOME	DNA Damage/Telomere Stress Induced Senescence	2.17587e-10	3.39693e-09	5.16334e-07
REACTOME	G0 and Early G1	2.25289e-10	3.40516e-09	5.34611e-07
PID	Glucocorticoid receptor regulatory network	2.26785e-10	3.40608e-09	5.38161e-07
PID	FOXM1 transcription factor network	2.33062e-10	3.4566e-09	5.53056e-07
WikiPathways	Corticotropin-releasing hormone signaling	2.32354e-10	3.46777e-09	5.51376e-07
PID	FOXA1 transcription factor network	2.41606e-10	3.56106e-09	5.73331e-07
SIGNOR2.0	SIGNOR-TA	2.68086e-10	3.87907e-09	6.36168e-07
WikiPathways	Apoptosis-related network due to altered Notch3 in ovarian cancer	2.6787e-10	3.89973e-09	6.35656e-07
PID	Regulation of retinoblastoma protein	2.66674e-10	3.90628e-09	6.32817e-07
PID	Hedgehog signaling events mediated by Gli proteins	2.75727e-10	3.96546e-09	6.543e-07
REACTOME	Regulation of lipid metabolism by Peroxisome proliferator-activated receptor alpha (PPARalpha)	2.87827e-10	4.11454e-09	6.83013e-07
WikiPathways	Toll-like Receptor Signaling	2.93195e-10	4.16618e-09	6.95752e-07
REACTOME	Epigenetic regulation of gene expression	2.98041e-10	4.20983e-09	7.07251e-07
BioCarta	mets affect on macrophage differentiation	3.02117e-10	4.24215e-09	7.16924e-07
NetPath	Notch	3.50323e-10	4.8901e-09	8.31316e-07
RB-Pathways	p27_p21_module	3.59487e-10	4.98867e-09	8.53063e-07
PID	Notch signaling	3.66045e-10	5.05014e-09	8.68625e-07
BioCarta	t cell receptor signaling	3.83261e-10	5.2571e-09	9.09478e-07
PID	mTOR signaling	3.97065e-10	5.41515e-09	9.42235e-07
WikiPathways	Signal transduction through IL1R	4.3408e-10	5.88612e-09	1.03007e-06
KEGG	Thyroid cancer	4.40559e-10	5.94004e-09	1.04545e-06
BioCarta	tgf beta signaling	4.61364e-10	6.18541e-09	1.09482e-06
PID	HIF-1-alpha transcription factor network	4.61364e-10	6.18541e-09	1.09482e-06
BioCarta	links between pyk2 and map kinases	5.15153e-10	6.79143e-09	1.22246e-06
PID	C-MYB transcription factor network	5.13565e-10	6.80832e-09	1.21869e-06
WikiPathways	IL-1 signaling	5.28611e-10	6.93035e-09	1.25439e-06
WikiPathways	Type 2 papillary renal cell carcinoma	5.40243e-10	7.04394e-09	1.282e-06
KEGG	Bladder cancer	5.67184e-10	7.3548e-09	1.34593e-06
KEGG	Oocyte meiosis	5.87576e-10	7.57781e-09	1.39432e-06
RB-Pathways	E2F1-3_module	6.34821e-10	8.14287e-09	1.50643e-06
KEGG	AGE-RAGE signaling pathway in diabetic complications	6.46824e-10	8.25222e-09	1.53491e-06
PID	Fc-epsilon receptor I signaling in mast cells	6.46824e-10	8.25222e-09	1.53491e-06
WikiPathways	p38 MAPK Signaling	6.5744e-10	8.25452e-09	1.56011e-06
REACTOME	Recruitment and ATM-mediated phosphorylation of repair and signaling proteins at DNA double strand breaks	6.57222e-10	8.29568e-09	1.55959e-06
PID	Notch-mediated HES/HEY network	6.84081e-10	8.54381e-09	1.62332e-06
PID	TNF receptor signaling pathway	7.0496e-10	8.75848e-09	1.67287e-06
BioCarta	bcr signaling	7.44763e-10	9.20481e-09	1.76732e-06
REACTOME	Orc1 removal from chromatin	7.44763e-10	9.20481e-09	1.76732e-06
BioCarta	cyclins and cell cycle regulation	7.70123e-10	9.42011e-09	1.8275e-06
REACTOME	FOXO-mediated transcription	8.25461e-10	1.00452e-08	1.95882e-06
KEGG	C-type lectin receptor signaling	8.35243e-10	1.01124e-08	1.98203e-06
BioCarta	p53 signaling	9.60977e-10	1.15756e-08	2.2804e-06
SignaLink2.0	RTK(core)	1.06166e-09	1.27238e-08	2.51932e-06
REACTOME	Cyclin E associated events during G1/S transition	1.13163e-09	1.34268e-08	2.68536e-06
NetPath	BCR	1.12808e-09	1.34519e-08	2.67693e-06
NetPath	IL1	1.16317e-09	1.37324e-08	2.7602e-06
REACTOME	Switching of origins to a post-replicative state	1.16317e-09	1.37324e-08	2.7602e-06
SIGNOR2.0	SIGNOR-IOA	1.17478e-09	1.37328e-08	2.78775e-06
BioCarta	wnt signaling	1.24269e-09	1.44554e-08	2.9489e-06
REACTOME	Amyloid fiber formation	1.25591e-09	1.45379e-08	2.98027e-06
WikiPathways	IL-6 signaling	1.26332e-09	1.45527e-08	2.99786e-06
PID	ATM	1.28947e-09	1.47822e-08	3.05991e-06
REACTOME	Signal transduction by L1	1.28947e-09	1.47822e-08	3.05991e-06
REACTOME	DNA Double Strand Break Response	1.33874e-09	1.52001e-08	3.17683e-06
REACTOME	Transcriptional regulation of white adipocyte differentiation	1.35816e-09	1.53472e-08	3.22291e-06
PID	Regulation of Androgen receptor activity	1.46281e-09	1.63738e-08	3.47125e-06
Spike	Nucleotide excision repair	1.45982e-09	1.64178e-08	3.46415e-06
NetPath	IL2	1.49201e-09	1.65446e-08	3.54054e-06
stke	Differentiation Pathway in PC12 Cells	1.48573e-09	1.65523e-08	3.52564e-06
BioCarta	mapkinase signaling	1.5024e-09	1.65823e-08	3.5652e-06
ACSN2	MAPK	1.54267e-09	1.69479e-08	3.66076e-06
INOH	TGF-beta super family signaling pathway canonical	1.58189e-09	1.72987e-08	3.75382e-06
REACTOME	Cyclin A:Cdk2-associated events at S phase entry	1.6115e-09	1.75417e-08	3.82409e-06
REACTOME	Formation of Incision Complex in GG-NER	1.66116e-09	1.78368e-08	3.94193e-06
REACTOME	Toll Like Receptor 2 (TLR2) Cascade	1.64906e-09	1.78686e-08	3.91322e-06
REACTOME	Toll Like Receptor TLR1:TLR2 Cascade	1.64906e-09	1.78686e-08	3.91322e-06
PID	Role of Calcineurin-dependent NFAT signaling in lymphocytes	1.75402e-09	1.87491e-08	4.16229e-06
REACTOME	SUMOylation of chromatin organization proteins	1.7753e-09	1.88914e-08	4.21279e-06
REACTOME	Toll Like Receptor 9 (TLR9) Cascade	1.82162e-09	1.92978e-08	4.3227e-06
BioCarta	cyclin e destruction	1.83176e-09	1.9319e-08	4.34677e-06
BioCarta	hiv-1 nef: negative effector of fas and tnf	2.05855e-09	2.16148e-08	4.88494e-06
PID	VEGFR3 signaling in lymphatic endothelium	2.17225e-09	2.27081e-08	5.15475e-06
WikiPathways	Spinal Cord Injury	2.25013e-09	2.34191e-08	5.33956e-06
REACTOME	Formation of the beta-catenin:TCF transactivating complex	2.26617e-09	2.34831e-08	5.37762e-06
KEGG	Apelin signaling	2.34572e-09	2.42017e-08	5.56639e-06
PID	Regulation of cytoplasmic and nuclear SMAD2/3 signaling	2.38107e-09	2.44601e-08	5.65028e-06
WikiPathways	TGF-beta Receptor Signaling	2.58728e-09	2.64639e-08	6.13962e-06
REACTOME	Toll Like Receptor 4 (TLR4) Cascade	2.65585e-09	2.70486e-08	6.30233e-06
PID	Signaling events mediated by HDAC Class I	2.71451e-09	2.72946e-08	6.44153e-06
Panther_Pathway	T_cell_activation	2.71314e-09	2.73969e-08	6.43828e-06
REACTOME	Interleukin-17 signaling	2.70352e-09	2.74165e-08	6.41545e-06
REACTOME	MyD88:MAL(TIRAP) cascade initiated on plasma membrane	2.74979e-09	2.7417e-08	6.52525e-06
REACTOME	Toll Like Receptor TLR6:TLR2 Cascade	2.74979e-09	2.7417e-08	6.52525e-06
WikiPathways	The effect of progerin on the involved genes in Hutchinson-Gilford Progeria Syndrome	2.74294e-09	2.74641e-08	6.509e-06
REACTOME	Signaling by NOTCH3	2.83081e-09	2.79896e-08	6.71751e-06
SIGNOR2.0	SIGNOR-TCA	2.87175e-09	2.81598e-08	6.81466e-06
PID	FoxO family signaling	2.86519e-09	2.8212e-08	6.7991e-06
REACTOME	Transcriptional regulation by small RNAs	3.15757e-09	3.0835e-08	7.49291e-06
WikiPathways	Neural Crest Differentiation	3.18756e-09	3.10003e-08	7.56408e-06
REACTOME	RHO GTPases activate PKNs	3.31055e-09	3.2065e-08	7.85594e-06
REACTOME	Global Genome Nucleotide Excision Repair (GG-NER)	3.51419e-09	3.37618e-08	8.33917e-06
REACTOME	RUNX1 regulates genes involved in megakaryocyte differentiation and platelet function	3.51248e-09	3.38826e-08	8.33512e-06
REACTOME	Cytokine Signaling in Immune system	3.56429e-09	3.41051e-08	8.45806e-06
KEGG	T cell receptor signaling	3.77104e-09	3.59385e-08	8.94868e-06
REACTOME	Condensation of Prophase Chromosomes	3.88275e-09	3.68551e-08	9.21377e-06
REACTOME	MyD88 dependent cascade initiated on endosome	3.95787e-09	3.74184e-08	9.39203e-06
REACTOME	Toll Like Receptor 7/8 (TLR7/8) Cascade	3.95787e-09	3.74184e-08	9.39203e-06
REACTOME	TRAF6 mediated induction of NFkB and MAP kinases upon TLR7/8 or 9 activation	4.18926e-09	3.92929e-08	9.94111e-06
KEGG	Cushing syndrome	4.27567e-09	3.99455e-08	1.01462e-05
REACTOME	TP53 Regulates Transcription of Cell Cycle Genes	4.27567e-09	3.99455e-08	1.01462e-05
REACTOME	Fc epsilon receptor (FCERI) signaling	4.54749e-09	4.21531e-08	1.07912e-05
WikiPathways	IL-5 Signaling	4.64652e-09	4.29035e-08	1.10262e-05
KEGG	Transcriptional misregulation in cancer	4.78525e-09	4.40132e-08	1.13554e-05
NetPath	TCR	4.87903e-09	4.47025e-08	1.15779e-05
REACTOME	Transcriptional regulation by the AP-2 (TFAP2) family of transcription factors	5.02348e-09	4.58489e-08	1.19207e-05
KEGG	Prolactin signaling	5.15666e-09	4.68841e-08	1.22368e-05
BioCarta	keratinocyte differentiation	5.90862e-09	5.33124e-08	1.40212e-05
KEGG	PI3K-Akt signaling	5.89953e-09	5.34335e-08	1.39996e-05
ACSN2	STARVATION_AUTOPHAGY	6.04146e-09	5.40996e-08	1.43364e-05
REACTOME	Transcriptional regulation by RUNX1	6.03441e-09	5.42411e-08	1.43197e-05
REACTOME	Regulation of TP53 Expression and Degradation	6.43879e-09	5.74408e-08	1.52792e-05
REACTOME	Notch-HLH transcription	6.55428e-09	5.82521e-08	1.55533e-05
REACTOME	MyD88 cascade initiated on plasma membrane	6.79966e-09	6.02074e-08	1.61356e-05
REACTOME	Toll Like Receptor 10 (TLR10) Cascade	6.79966e-09	6.02074e-08	1.61356e-05
REACTOME	Toll Like Receptor 5 (TLR5) Cascade	6.79966e-09	6.02074e-08	1.61356e-05
IPAVS	EGF_receptor_transactivation_in_Cardiac_Hypertrophy	7.28527e-09	6.37932e-08	1.72879e-05
KEGG	Human immunodeficiency virus 1 infection	7.58887e-09	6.62073e-08	1.80084e-05
KEGG	Small cell lung cancer	7.7545e-09	6.74045e-08	1.84014e-05
REACTOME	MAP kinase activation	7.98657e-09	6.91684e-08	1.89521e-05
KEGG	TGF-beta signaling	8.04442e-09	6.9416e-08	1.90894e-05
WikiPathways	Senescence and Autophagy in Cancer	8.08098e-09	6.94789e-08	1.91762e-05
KEGG	Herpes simplex infection	8.69863e-09	7.45193e-08	2.06418e-05
PID	E2F transcription factor network	8.92342e-09	7.61701e-08	2.11753e-05
systems-biology.org	EGFR_signaling_for_RTKC	9.35388e-09	7.92741e-08	2.21968e-05
REACTOME	Toll Like Receptor 3 (TLR3) Cascade	9.32189e-09	7.92862e-08	2.21208e-05
BioCarta	mechanism of gene regulation by peroxisome proliferators via ppara	9.46291e-09	7.99128e-08	2.24555e-05
Panther_Pathway	Apoptosis_signaling	9.9536e-09	8.37585e-08	2.36199e-05
REACTOME	Chromosome Maintenance	1.01642e-08	8.52284e-08	2.41196e-05
REACTOME	Toll-like Receptor Cascades	1.02965e-08	8.57319e-08	2.44336e-05
REACTOME	Mitotic Prophase	1.02772e-08	8.58725e-08	2.43878e-05
SIGNOR2.0	SIGNOR-AML	1.03828e-08	8.61482e-08	2.46384e-05
WikiPathways	miRNAs involved in DNA damage response	1.05688e-08	8.73859e-08	2.50798e-05
KEGG	NOD-like receptor signaling	1.06472e-08	8.77285e-08	2.52658e-05
REACTOME	Gene Silencing by RNA	1.06965e-08	8.78297e-08	2.53828e-05
REACTOME	MAPK6/MAPK4 signaling	1.08882e-08	8.90955e-08	2.58377e-05
KEGG	Influenza A	1.10593e-08	9.01846e-08	2.62437e-05
BioCarta	hypoxia-inducible factor in the cardivascular system	1.11448e-08	9.02615e-08	2.64466e-05
KEGG	Acute myeloid leukemia	1.11107e-08	9.02935e-08	2.63657e-05
WikiPathways	T-Cell antigen Receptor (TCR) pathway during Staphylococcus aureus infection	1.11881e-08	9.03039e-08	2.65494e-05
REACTOME	TCF dependent signaling in response to WNT	1.12995e-08	9.08939e-08	2.68137e-05
WikiPathways	Epithelial to mesenchymal transition in colorectal cancer	1.14754e-08	9.1997e-08	2.72311e-05
WikiPathways	Ciliary landscape	1.17164e-08	9.29867e-08	2.7803e-05
NetPath	RAGE	1.1642e-08	9.30184e-08	2.76265e-05
PID	IL2-mediated signaling events	1.1642e-08	9.30184e-08	2.76265e-05
SIGNOR2.0	SIGNOR-GBM	1.17649e-08	9.30604e-08	2.79181e-05
KEGG	FoxO signaling	1.26238e-08	9.95225e-08	2.99563e-05
WikiPathways	Hippo-Merlin Signaling Dysregulation	1.2683e-08	9.96581e-08	3.00968e-05
REACTOME	TP53 Regulates Transcription of Genes Involved in G2 Cell Cycle Arrest	1.30381e-08	1.0211e-07	3.09394e-05
KEGG	Alcoholism	1.37819e-08	1.0758e-07	3.27044e-05
Spike	NFkB Signaling Network	1.41344e-08	1.0997e-07	3.35409e-05
REACTOME	SUMOylation of DNA damage response and repair proteins	1.46346e-08	1.1312e-07	3.47279e-05
REACTOME	CD209 (DC-SIGN) signaling	1.45886e-08	1.13133e-07	3.46187e-05
BioCarta	inhibition of cellular proliferation by gleevec	1.46925e-08	1.13199e-07	3.48653e-05
KEGG	Apoptosis	1.51581e-08	1.16408e-07	3.59702e-05
PID	ATR signaling	1.52317e-08	1.16596e-07	3.61448e-05
RB-Pathways	rb_map	1.58097e-08	1.20632e-07	3.75164e-05
PID	GMCSF-mediated signaling events	1.61372e-08	1.22736e-07	3.82936e-05
Spike	DNA damage induced G1-S checkpoint	1.64629e-08	1.24813e-07	3.90665e-05
REACTOME	Non-genomic estrogen signaling	1.68935e-08	1.2767e-07	4.00883e-05
KEGG	Notch signaling	1.79997e-08	1.35598e-07	4.27133e-05
INOH	CD4 T cell receptor signaling	1.86357e-08	1.39945e-07	4.42225e-05
BioCarta	nf-kb signaling	1.92901e-08	1.43948e-07	4.57754e-05
WikiPathways	IL-2 Signaling	1.92597e-08	1.44174e-07	4.57033e-05
REACTOME	Pre-NOTCH Expression and Processing	1.97029e-08	1.46567e-07	4.6755e-05
Spike	MYO3A Interacting Proteins in the Auditory System	2.1264e-08	1.57686e-07	5.04595e-05
PharmGKB	Vemurafenib_Pathway_Pharmacodynamics	2.13549e-08	1.57867e-07	5.06752e-05
ACSN2	PI3K_AKT_MTOR	2.31251e-08	1.70422e-07	5.48759e-05
BioCarta	the prc2 complex sets long-term gene silencing through modification of histone tails	2.41078e-08	1.77114e-07	5.72078e-05
WikiPathways	PDGFR-beta	2.47357e-08	1.81166e-07	5.86978e-05
ACSN2	MOMP_REGULATION	2.72993e-08	1.99327e-07	6.47812e-05
WikiPathways	Circadian rhythm related genes	2.79313e-08	2.03316e-07	6.6281e-05
WikiPathways	Bladder Cancer	2.80312e-08	2.03419e-07	6.6518e-05
ACSN2	IMMUNOSTIMULATORY_CYTOKINE	2.82419e-08	2.04323e-07	6.7018e-05
KEGG	Epstein-Barr virus infection	2.87125e-08	2.07097e-07	6.81348e-05
KEGG	Hedgehog signaling	2.89786e-08	2.08382e-07	6.87662e-05
REACTOME	MyD88-independent TLR4 cascade	2.92135e-08	2.09437e-07	6.93236e-05
REACTOME	TRIF(TICAM1)-mediated TLR4 signaling	2.92135e-08	2.09437e-07	6.93236e-05
REACTOME	PTEN Regulation	2.96898e-08	2.11573e-07	7.04539e-05
Spike	p53 Signaling Network	3.08287e-08	2.19031e-07	7.31565e-05
REACTOME	Base Excision Repair	3.20124e-08	2.26762e-07	7.59654e-05
KEGG	HIF-1 signaling	3.22281e-08	2.27611e-07	7.64773e-05
INOH	EGF	3.35215e-08	2.36043e-07	7.95465e-05
WikiPathways	miRNA regulation of prostate cancer signaling	3.49734e-08	2.45538e-07	8.29919e-05
REACTOME	Neddylation	3.53755e-08	2.47629e-07	8.39461e-05
REACTOME	Regulation of TP53 Activity through Methylation	3.78986e-08	2.6451e-07	8.99334e-05
REACTOME	Pre-NOTCH Transcription and Translation	3.85484e-08	2.68256e-07	9.14754e-05
PID	IFN-gamma	3.94054e-08	2.73418e-07	9.3509e-05
PID	Angiopoietin receptor Tie2-mediated signaling	4.30741e-08	2.98002e-07	0.000102215
BioCarta	influence of ras and rho proteins on g1 to s transition	4.32061e-08	2.98047e-07	0.000102528
WikiPathways	Chromosomal and microsatellite instability in colorectal cancer	4.44255e-08	3.0557e-07	0.000105422
WikiPathways	TNF alpha Signaling	4.62102e-08	3.16927e-07	0.000109657
REACTOME	Transcriptional activity of SMAD2/SMAD3:SMAD4 heterotrimer	4.64325e-08	3.17534e-07	0.000110184
PID	Validated targets of C-MYC transcriptional activation	4.69152e-08	3.19913e-07	0.00011133
BioCarta	agrin in postsynaptic differentiation	4.72795e-08	3.21474e-07	0.000112194
BioCarta	pdgf signaling	4.78591e-08	3.24485e-07	0.00011357
PID	Validated targets of C-MYC transcriptional repression	4.84809e-08	3.27764e-07	0.000115045
REACTOME	Senescence-Associated Secretory Phenotype (SASP)	5.40919e-08	3.64659e-07	0.00012836
BioCarta	trefoil factors initiate mucosal healing	5.43098e-08	3.65091e-07	0.000128877
KEGG	Pathways in cancer	5.46325e-08	3.66223e-07	0.000129643
Spike	Apoptosis Anti-Apoptosis Network	5.65563e-08	3.78051e-07	0.000134208
PID	CDC42 signaling events	5.67471e-08	3.78261e-07	0.000134661
REACTOME	SUMOylation of transcription cofactors	5.7084e-08	3.79441e-07	0.00013546
SIGNOR2.0	SIGNOR-EGF	6.25703e-08	4.14747e-07	0.000148479
SIGNOR2.0	SIGNOR-NFKBC	6.29581e-08	4.16155e-07	0.0001494
BioCarta	il-2 receptor beta chain in t cell activation	6.35284e-08	4.18758e-07	0.000150753
WikiPathways	T-Cell antigen Receptor (TCR) Signaling	6.37097e-08	4.1879e-07	0.000151183
PID	BCR signaling	6.89467e-08	4.51963e-07	0.000163611
Spike	G1-S Phase of the Cell Cycle	7.0583e-08	4.61414e-07	0.000167493
PID	Direct p53 effectors	7.3002e-08	4.75917e-07	0.000173234
PID	PDGFR-beta signaling	7.36944e-08	4.79115e-07	0.000174877
BioCarta	erythropoietin mediated neuroprotection through nf-kb	7.47028e-08	4.83024e-07	0.00017727
REACTOME	Transcriptional regulation by RUNX3	7.47021e-08	4.84339e-07	0.000177268
REACTOME	Chromatin modifying enzymes	7.82215e-08	5.04401e-07	0.00018562
REACTOME	Chromatin organization	7.82215e-08	5.04401e-07	0.00018562
REACTOME	Nucleotide Excision Repair	8.22061e-08	5.2723e-07	0.000195075
WikiPathways	Oncostatin M Signaling	8.54554e-08	5.46592e-07	0.000202786
BioCarta	nerve growth factor pathway (ngf)	8.70849e-08	5.55517e-07	0.000206652
REACTOME	DNA Replication Pre-Initiation	8.76907e-08	5.57882e-07	0.00020809
REACTOME	Signaling by Interleukins	8.81901e-08	5.59559e-07	0.000209275
ACSN2	MITOCHONDRIA_OXIDATIVE_STRESS	8.93766e-08	5.65575e-07	0.000212091
SIGNOR2.0	SIGNOR-TGFb	8.9707e-08	5.66156e-07	0.000212875
REACTOME	Activation of ATR in response to replication stress	9.09185e-08	5.7228e-07	0.00021575
KEGG	Colorectal cancer	9.85061e-08	6.18399e-07	0.000233755
REACTOME	MAPK family signaling cascades	9.95584e-08	6.23356e-07	0.000236252
ACSN2	G2_M_CHECKPOINT	1.03859e-07	6.48572e-07	0.000246457
PID	Osteopontin-mediated events	1.07445e-07	6.69205e-07	0.000254967
BioCarta	erk1/erk2 mapk signaling	1.11888e-07	6.93238e-07	0.00026551
KEGG	Cellular senescence	1.11778e-07	6.9437e-07	0.000265249
KEGG	Human T-cell leukemia virus 1 infection	1.14464e-07	7.07352e-07	0.000271623
systems-biology.org	Macrophage_Map_Update_ver2_re	1.15652e-07	7.12837e-07	0.000274442
REACTOME	Regulation of TP53 Activity through Phosphorylation	1.18316e-07	7.27368e-07	0.000280764
REACTOME	Telomere Maintenance	1.22246e-07	7.49586e-07	0.00029009
BioCarta	cell cycle: g1/s check point	1.24556e-07	7.5209e-07	0.000295571
REACTOME	Constitutive Signaling by NOTCH1 HD+PEST Domain Mutants	1.23291e-07	7.54045e-07	0.00029257
REACTOME	Constitutive Signaling by NOTCH1 PEST Domain Mutants	1.23291e-07	7.54045e-07	0.00029257
REACTOME	Signaling by NOTCH1 HD+PEST Domain Mutants in Cancer	1.23291e-07	7.54045e-07	0.00029257
REACTOME	Signaling by NOTCH1 PEST Domain Mutants in Cancer	1.23291e-07	7.54045e-07	0.00029257
REACTOME	Signaling by NOTCH1 in Cancer	1.23291e-07	7.54045e-07	0.00029257
WikiPathways	Human Thyroid Stimulating Hormone (TSH) signaling	1.28366e-07	7.73128e-07	0.000304613
KEGG	Thyroid hormone signaling	1.31626e-07	7.88759e-07	0.000312348
systems-biology.org	beta_cell_v2.3	1.31296e-07	7.88773e-07	0.000311565
ACSN2	S_CC_PHASE	1.34297e-07	8.02737e-07	0.000318687
WikiPathways	Aryl Hydrocarbon Receptor	1.37137e-07	8.17654e-07	0.000325426
PID	AP-1 transcription factor network	1.3971e-07	8.30907e-07	0.000331532
WikiPathways	Signaling of Hepatocyte Growth Factor Receptor	1.40177e-07	8.316e-07	0.00033264
WikiPathways	Prolactin Signaling	1.5062e-07	8.91325e-07	0.000357421
REACTOME	Ub-specific processing proteases	1.60063e-07	9.4485e-07	0.000379829
KEGG	Ubiquitin mediated proteolysis	1.76015e-07	1.03644e-06	0.000417684
REACTOME	DNA Repair	1.78761e-07	1.04741e-06	0.0004242
REACTOME	Signaling by TGF-beta Receptor Complex	1.78694e-07	1.04961e-06	0.000424041
INOH	PDGF	1.93956e-07	1.13364e-06	0.000460258
REACTOME	Regulation of PTEN gene transcription	2.18618e-07	1.27464e-06	0.000518781
REACTOME	DNA Replication	2.23036e-07	1.29722e-06	0.000529264
NetPath	IL6	2.28533e-07	1.32594e-06	0.000542309
KEGG	Measles	2.36222e-07	1.36721e-06	0.000560555
PID	Validated nuclear estrogen receptor alpha network	2.36222e-07	1.36721e-06	0.000560555
ACSN2	SENESCENCE	2.39198e-07	1.37771e-06	0.000567617
PID	Regulation of Telomerase	2.46556e-07	1.41665e-06	0.000585077
Spike	Hearing and Vision Proteins	2.55758e-07	1.46598e-06	0.000606914
PID	p73 transcription factor network	2.66174e-07	1.522e-06	0.000631631
REACTOME	Transcriptional Regulation by E2F6	2.76907e-07	1.57957e-06	0.0006571
SIGNOR2.0	SIGNOR-HPP	2.83299e-07	1.61215e-06	0.000672269
REACTOME	Diseases of signal transduction	2.83996e-07	1.61225e-06	0.000673923
NetPath	Prolactin	2.91064e-07	1.64844e-06	0.000690695
REACTOME	Synthesis of DNA	2.99918e-07	1.69454e-06	0.000711705
ACSN2	CASPASES	3.03025e-07	1.70802e-06	0.000719078
ACSN2	DEATH_RECEPTOR	3.07437e-07	1.72879e-06	0.000729548
WikiPathways	RANKL/RANK (Receptor activator of NFKB (ligand)) Signaling	3.134e-07	1.75815e-06	0.000743698
BioCarta	atm signaling	3.17954e-07	1.77949e-06	0.000754505
REACTOME	G1/S Transition	3.28024e-07	1.83153e-06	0.000778401
BioCarta	role of egf receptor transactivation by gpcrs in cardiac hypertrophy	3.51273e-07	1.95674e-06	0.000833571
REACTOME	Signaling by WNT	3.68978e-07	2.05055e-06	0.000875585
KEGG	DNA replication	3.83768e-07	2.12776e-06	0.000910681
BioCarta	angiotensin ii mediated activation of jnk pathway via pyk2 dependent signaling	3.99031e-07	2.20723e-06	0.000946901
WikiPathways	DNA Damage Response (only ATM dependent)	4.22716e-07	2.3328e-06	0.00100311
NetPath	Gastrin	4.33446e-07	2.38647e-06	0.00102857
KEGG	Wnt signaling	4.48884e-07	2.46574e-06	0.0010652
Spike	The GJB2 Interactions in the Ear	4.53962e-07	2.48788e-06	0.00107725
PID	ErbB1 downstream signaling	4.66076e-07	2.54838e-06	0.001106
KEGG	Neurotrophin signaling	4.69673e-07	2.56215e-06	0.00111453
REACTOME	Chk1/Chk2(Cds1) mediated inactivation of Cyclin B:Cdk1 complex	4.82752e-07	2.62746e-06	0.00114557
REACTOME	Activation of the pre-replicative complex	4.85852e-07	2.63828e-06	0.00115293
Spike	DNA damage response and chromatin remodeling	4.96318e-07	2.68896e-06	0.00117776
KEGG	Hepatitis C	5.08244e-07	2.7473e-06	0.00120606
WikiPathways	Sudden Infant Death Syndrome (SIDS) Susceptibility	5.14633e-07	2.77551e-06	0.00122122
PID	Trk receptor signaling mediated by PI3K and PLC-gamma	5.40145e-07	2.90649e-06	0.00128176
KEGG	MAPK signaling	5.4867e-07	2.94569e-06	0.00130199
BioCarta	calcium signaling by hbx of hepatitis b virus	5.49917e-07	2.94572e-06	0.00130495
BioCarta	role of erbb2 in signal transduction and oncology	5.51203e-07	2.94596e-06	0.001308
REACTOME	Cellular Senescence	6.10437e-07	3.25521e-06	0.00144857
WikiPathways	DNA IR-damage and cellular response via ATR	6.22776e-07	3.31356e-06	0.00147785
ACSN2	G1_S_CHECKPOINT	6.38734e-07	3.39086e-06	0.00151572
Spike	Apoptosis In The Ear	7.00752e-07	3.7118e-06	0.00166288
WikiPathways	DNA Replication	7.12043e-07	3.7632e-06	0.00168968
WikiPathways	Androgen receptor signaling	7.15859e-07	3.77496e-06	0.00169873
ACSN2	WNT_NON_CANONICAL	7.44388e-07	3.9167e-06	0.00176643
NetPath	Oncostatin_M	7.53602e-07	3.95641e-06	0.0017883
Spike	ATM Signaling Network	8.40012e-07	4.40033e-06	0.00199335
Spike	MAPK signaling	8.45151e-07	4.4175e-06	0.00200554
REACTOME	S Phase	8.49983e-07	4.43299e-06	0.00201701
KEGG	Human papillomavirus infection	8.53267e-07	4.44036e-06	0.0020248
ACSN2	APOPTOSIS	8.57237e-07	4.45125e-06	0.00203422
REACTOME	Intracellular signaling by second messengers	8.7837e-07	4.55103e-06	0.00208437
WikiPathways	PDGF	9.18308e-07	4.74759e-06	0.00217914
NetPath	TNFalpha	9.65979e-07	4.98319e-06	0.00229227
KEGG	Endometrial cancer	9.73584e-07	5.01153e-06	0.00231031
KEGG	Hepatitis B	9.87436e-07	5.07183e-06	0.00234319
KEGG	Prostate cancer	9.98606e-07	5.11813e-06	0.00236969
PID	Presenilin action in Notch and Wnt signaling	1.00684e-06	5.14921e-06	0.00238923
WikiPathways	G1 to S cell cycle control	1.01658e-06	5.18784e-06	0.00241234
REACTOME	Mitotic G1-G1/S phases	1.0261e-06	5.22518e-06	0.00243494
KEGG	Hepatocellular carcinoma	1.04139e-06	5.29169e-06	0.00247122
WikiPathways	ATM Signaling	1.07696e-06	5.46074e-06	0.00255563
REACTOME	Processing of DNA double-strand break ends	1.14494e-06	5.79305e-06	0.00271694
WikiPathways	Ebola Virus Pathway on Host	1.14494e-06	5.79305e-06	0.00271694
REACTOME	Oxidative Stress Induced Senescence	1.15522e-06	5.82025e-06	0.00274134
WikiPathways	Endometrial cancer	1.19018e-06	5.98368e-06	0.0028243
KEGG	Hippo signaling	1.20347e-06	6.0377e-06	0.00285583
UniProt_Pathways	Protein modification; protein ubiquitination	1.26876e-06	6.35183e-06	0.00301077
REACTOME	DNA Double-Strand Break Repair	1.52122e-06	7.59969e-06	0.00360986
REACTOME	Cell Cycle Checkpoints	2.10363e-06	1.04872e-05	0.00499191
Panther_Pathway	Parkinson_disease	2.16624e-06	1.07767e-05	0.00514049
WikiPathways	Brain-Derived Neurotrophic Factor (BDNF) signaling	2.34345e-06	1.16339e-05	0.00556101
WikiPathways	Pancreatic adenocarcinoma	2.45746e-06	1.21744e-05	0.00583155
KEGG	Adherens junction	2.53537e-06	1.25342e-05	0.00601643
KEGG	Gastric cancer	2.59927e-06	1.28234e-05	0.00616807
WikiPathways	ErbB Signaling	2.76733e-06	1.3596e-05	0.00656687
SIGNOR2.0	SIGNOR-G2-M_trans	2.76189e-06	1.35974e-05	0.00655396
REACTOME	HDR through Homologous Recombination (HRR) or Single Strand Annealing (SSA)	2.80515e-06	1.37533e-05	0.00665662
KEGG	Non-small cell lung cancer	2.89286e-06	1.41541e-05	0.00686476
NetPath	AndrogenReceptor	2.90865e-06	1.42021e-05	0.00690223
REACTOME	Deubiquitination	2.985e-06	1.4545e-05	0.0070834
PID	a6b1 and a6b4 Integrin signaling	3.25923e-06	1.58487e-05	0.00773415
REACTOME	Intrinsic Pathway for Apoptosis	3.26907e-06	1.5864e-05	0.0077575
ACSN2	HEDGEHOG	3.29768e-06	1.59702e-05	0.00782539
WikiPathways	DNA IR-Double Strand Breaks (DSBs) and cellular response via ATM	3.52428e-06	1.69982e-05	0.00836312
WikiPathways	Notch Signaling	3.51923e-06	1.70084e-05	0.00835113
REACTOME	Regulation of TP53 Activity	3.61323e-06	1.73919e-05	0.00857419
PID	BARD1 signaling events	3.6453e-06	1.75107e-05	0.0086503
KEGG	Glioma	3.77592e-06	1.81015e-05	0.00896026
REACTOME	G2/M Transition	3.9588e-06	1.894e-05	0.00939423
KEGG	ErbB signaling	4.07139e-06	1.94004e-05	0.00966141
KEGG	Pancreatic cancer	4.06878e-06	1.9427e-05	0.00965521
ACSN2	EMT_REGULATORS	4.24304e-06	1.97426e-05	0.0100687
Panther_Pathway	Wnt_signaling	4.26899e-06	1.98245e-05	0.0101303
REACTOME	Homology Directed Repair	4.18613e-06	1.99072e-05	0.00993369
PharmGKB	EGFR_Inhibitor_Pathway_Pharmacodynamics	4.19831e-06	1.99252e-05	0.00996259
OntoCancro	Apoptosis	4.22681e-06	2.00204e-05	0.0100302
OntoCancro	Base.excision.repair..BER.	4.22681e-06	2.00204e-05	0.0100302
OntoCancro	Cell.Cycle	4.22681e-06	2.00204e-05	0.0100302
OntoCancro	Chromosome.Stability	4.22681e-06	2.00204e-05	0.0100302
OntoCancro	Expanded.Apoptosis	4.22681e-06	2.00204e-05	0.0100302
OntoCancro	Homologous.recombination..HR.	4.22681e-06	2.00204e-05	0.0100302
OntoCancro	Mismatch.repair..MMR.	4.22681e-06	2.00204e-05	0.0100302
OntoCancro	Non.homologous.end.joining	4.22681e-06	2.00204e-05	0.0100302
OntoCancro	Nucleotide.excision.repair..NER.	4.22681e-06	2.00204e-05	0.0100302
REACTOME	Mitotic G2-G2/M phases	4.3679e-06	2.02442e-05	0.010365
WikiPathways	Signaling Pathways in Glioblastoma	4.76849e-06	2.20578e-05	0.0113156
REACTOME	Signaling by NOTCH	5.33642e-06	2.46368e-05	0.0126633
REACTOME	Cellular responses to stress	5.36414e-06	2.47167e-05	0.0127291
PID	Regulation of nuclear SMAD2/3 signaling	5.3923e-06	2.47983e-05	0.0127959
KEGG	Renal cell carcinoma	5.7067e-06	2.61934e-05	0.013542
REACTOME	RHO GTPase Effectors	5.89597e-06	2.70099e-05	0.0139911
WikiPathways	MAPK Signaling	5.89597e-06	2.70099e-05	0.0139911
REACTOME	PIP3 activates AKT signaling	6.49982e-06	2.96617e-05	0.0154241
WikiPathways	Retinoblastoma Gene in Cancer	6.59598e-06	3.00427e-05	0.0156523
INOH	IL-7 signaling	7.13397e-06	3.24309e-05	0.0169289
NetPath	Alpha6Beta4Integrin	7.82154e-06	3.54886e-05	0.0185605
PID	Signaling events mediated by HDAC Class II	7.98826e-06	3.61758e-05	0.0189561
REACTOME	Apoptosis	8.08301e-06	3.65352e-05	0.019181
REACTOME	Estrogen-dependent gene expression	8.08301e-06	3.65352e-05	0.019181
NetPath	EGFR1	8.15479e-06	3.67198e-05	0.0193513
WikiPathways	EGF/EGFR Signaling	8.40347e-06	3.76965e-05	0.0199414
Spike	WNT signaling	8.39382e-06	3.77245e-05	0.0199185
INOH	EPO signaling	9.34313e-06	4.18325e-05	0.0221712
WikiPathways	Non-small cell lung cancer	1.00704e-05	4.50039e-05	0.0238971
WikiPathways	Apoptosis	1.01183e-05	4.51329e-05	0.0240107
REACTOME	G2/M Checkpoints	1.10964e-05	4.94029e-05	0.0263318
WikiPathways	DNA Damage Response	1.15189e-05	5.10922e-05	0.0273343
REACTOME	G2/M DNA damage checkpoint	1.15116e-05	5.11555e-05	0.027317
WikiPathways	miRNA Regulation of DNA Damage Response	1.21085e-05	5.36072e-05	0.0287335
ACSN2	RCD_GENES	1.23057e-05	5.43788e-05	0.0292014
ACSN2	S_PHASE_CHECKPOINT	1.25164e-05	5.52071e-05	0.0297014
REACTOME	Transcriptional Regulation by TP53	1.26074e-05	5.55053e-05	0.0299174
REACTOME	Cellular response to heat stress	1.33629e-05	5.87225e-05	0.0317102
KEGG	Kaposi sarcoma-associated herpesvirus infection	1.36631e-05	5.99308e-05	0.0324225
WikiPathways	RAC1/PAK1/p38/MMP2	1.44605e-05	6.33114e-05	0.0343148
PID	Signaling events mediated by Hepatocyte Growth Factor Receptor (c-Met)	1.59572e-05	6.97356e-05	0.0378664
WikiPathways	Integrated Breast Cancer	1.73106e-05	7.55111e-05	0.0410781
KEGG	MicroRNAs in cancer	1.85341e-05	8.06999e-05	0.0439814
WikiPathways	Cell Cycle	1.88796e-05	8.20536e-05	0.0448013
WikiPathways	VEGFA-VEGFR2 Signaling	1.9587e-05	8.49725e-05	0.04648
KEGG	Viral carcinogenesis	1.99507e-05	8.63924e-05	0.047343
KEGG	Cell cycle	2.04706e-05	8.84822e-05	0.0485767
WikiPathways	Breast cancer	2.71436e-05	0.000117112	0.0644118
KEGG	Chronic myeloid leukemia	2.78067e-05	0.000119756	0.0659853
NetPath	TGF_beta_Receptor	2.88055e-05	0.000123832	0.0683555
REACTOME	Signaling by Nuclear Receptors	4.12147e-05	0.000176858	0.0978025
ACSN2	WNT_CANONICAL	5.62135e-05	0.000240785	0.133395
REACTOME	M Phase	6.09408e-05	0.000260563	0.144613
REACTOME	Signaling by Rho GTPases	8.00583e-05	0.000341074	0.189978
PID	Regulation of nuclear beta catenin signaling and target gene transcription	8.00528e-05	0.000341664	0.189965
KEGG	Breast cancer	0.000100848	0.000428875	0.239312
REACTOME	ESR-mediated signaling	0.000108324	0.000459844	0.257053
REACTOME	ERK/MAPK targets	0.000125799	0.000533073	0.298521
REACTOME	Nuclear Events (kinase and transcription factor activation)	0.000156137	0.000660451	0.370513
WikiPathways	TGF-beta Signaling	0.00015838	0.000668747	0.375836
Spike	RAS signaling and tumorigenesis	0.000190559	0.000803191	0.452197
WikiPathways	NAD metabolism, sirtuins and aging	0.000205593	0.000865022	0.487872
REACTOME	Cell Cycle, Mitotic	0.000235959	0.000991028	0.559931
REACTOME	Cell Cycle	0.000244344	0.00102443	0.579828
IPAVS	FAS_signaling_in_cardiac_hypertrophy	0.000253093	0.00105924	0.60059
REACTOME	CLEC7A (Dectin-1) induces NFAT activation	0.000263021	0.00109885	0.624149
REACTOME	Calcineurin activates NFAT	0.000263021	0.00109885	0.624149
WikiPathways	Association Between Physico-Chemical Features and Toxicity Associated	0.000285655	0.00118923	0.677859
systems-biology.org	Toll-Like_receptor_signaling_network	0.000287659	0.00119547	0.682615
REACTOME	SUMO E3 ligases SUMOylate target proteins	0.000382531	0.00158697	0.907746
REACTOME	Disease	0.000438404	0.00181559	1
REACTOME	Cellular responses to external stimuli	0.000456624	0.00188775	1
stke	Tumor Necrosis Factor Pathway	0.00059662	0.00246222	1
REACTOME	Gene expression (Transcription)	0.000620432	0.00255605	1
REACTOME	RNA Polymerase II Transcription	0.000708727	0.00291475	1
REACTOME	Growth hormone receptor signaling	0.0007142	0.00293217	1
REACTOME	Spry regulation of FGF signaling	0.000868066	0.00355772	1
REACTOME	SUMOylation	0.000952148	0.0038956	1
SMPDB	Malate-Aspartate Shuttle	0.00130402	0.00532606	1
REACTOME	Post-translational protein modification	0.00175178	0.00714257	1
REACTOME	Signaling by FGFR1	0.00187042	0.00761322	1
REACTOME	Generic Transcription Pathway	0.00205151	0.00833602	1
BioCarta	regulation of eif-4e and p70s6 kinase	0.00245373	0.00995334	1
stke	T Cell Signal Transduction	0.00265857	0.0107658	1
IPAVS	JAK_STAT_pathway_in_postconditioning_ischemia	0.00317579	0.0128384	1
REACTOME	Mitophagy	0.00330924	0.0133551	1
KEGG	Dopaminergic synapse	0.00354175	0.0142692	1
REACTOME	Signal Transduction	0.00371196	0.0149296	1
REACTOME	Signaling by FGFR4	0.00404149	0.0162275	1
REACTOME	Signaling by FGFR3	0.00428173	0.0171631	1
NetPath	TSLP	0.00479573	0.019191	1
WikiPathways	Hematopoietic Stem Cell Gene Regulation by GABP alpha/beta Complex	0.00519827	0.0207668	1
NetPath	IL5	0.00522463	0.0208371	1
PID	Rapid glucocorticoid signaling	0.0055616	0.0221438	1
ACSN2	TCR_SIGNALING	0.0059818	0.0237769	1
REACTOME	Unfolded Protein Response (UPR)	0.0063327	0.0251296	1
KEGG	Mitophagy - animal	0.00710772	0.028158	1
BioCarta	regulation of map kinase pathways through dual specificity phosphatases	0.0072441	0.0286504	1
Panther_Pathway	p38_MAPK	0.00785354	0.0310091	1
REACTOME	Hedgehog 'off' state	0.00790872	0.0311751	1
REACTOME	FCERI mediated NF-kB activation	0.00833106	0.0327854	1
IPAVS	ER_Stress_Map	0.00841254	0.0330513	1
IPAVS	GSK3beta_linked_proapoptotic_signaling_pathways_and_lithium_protection	0.00843027	0.0330662	1
PID	TRAIL signaling	0.00843027	0.0330662	1
PID	EPO signaling	0.0086438	0.033792	1
stke	p38 MAPK Pathway	0.00880009	0.0343464	1
REACTOME	Erythrocytes take up carbon dioxide and release oxygen	0.00922092	0.0359298	1
REACTOME	Erythrocytes take up oxygen and release carbon dioxide	0.00922092	0.0359298	1
stke	Seven Transmembrane Receptor Signaling Through beta-Arrestin	0.00968342	0.0376084	1
Panther_Pathway	Interferon_gamma_signaling	0.00991204	0.0384334	1
REACTOME	TNFR2 non-canonical NF-kB	0.0114818	0.0444475	1
REACTOME	Costimulation by the CD28 family	0.0115868	0.0447809	1
WikiPathways	Monoamine Transport	0.0119563	0.0461338	1
KEGG	Adrenergic signaling in cardiomyocytes	0.0121861	0.0469442	1
KEGG	Salmonella infection	0.0124939	0.0480519	1
PID	S1P4	0.0128588	0.0493753	1

## Sheet: STable6
Supplementary Table 6: List of the dysregulated genes identified in the agonist mice compared to the control mice.
Agonist vs Control (Female)								Agonist vs Control (Male)
gene	logFC	AveExpr	t	P.Value	adj.P.Val	B		gene	logFC	AveExpr	t	P.Value	adj.P.Val	B
Stc1	-3.19117	8.11459	-14.4261	3.29133e-06	0.0592072	4.29316		Mmd2	2.79739	7.39566	11.4675	8.67654e-06	0.276547	-3.61356
Snord34;Rpl13a	-1.91678	7.2497	-11.8855	1.12368e-05	0.0592072	3.53001		Aqp8	3.32363	6.69924	10.0097	2.13872e-05	0.340837	-3.63384
Ugt3a1	2.09316	7.2911	11.7893	1.18268e-05	0.0592072	3.49542		Tsku	1.69227	7.00884	8.28088	7.34438e-05	0.618333	-3.6711
Abcc3	2.45697	7.9791	11.649	1.27519e-05	0.0592072	3.44414		Traf3ip2	1.78937	5.37495	7.93483	9.64939e-05	0.618333	-3.68117
Trib2	-2.07081	6.54075	-11.401	1.45969e-05	0.0592072	3.35094		Gm38455	1.68419	5.5667	7.8004	0.000107573	0.618333	-3.68539
Mup21	2.66779	4.48187	11.17	1.6596e-05	0.0592072	3.26105		Hsd3b5	2.18506	5.27633	7.70404	0.000116399	0.618333	-3.68854
Rnf43	-2.00677	8.10901	-11.0905	1.73547e-05	0.0592072	3.22942		2010005H15Rik	1.65428	3.25471	7.47622	0.000140711	0.640698	-3.69637
Gm25854	-1.90324	3.81444	-10.9706	1.85763e-05	0.0592072	3.18099		Gm25107	1.83884	4.49491	7.08636	0.000196829	0.734191	-3.71124
Mir493	-2.70252	5.012	-10.8895	1.94586e-05	0.0592072	3.14774		Gm26327	1.43247	3.9414	7.02753	0.000207314	0.734191	-3.71366
AF357425	-2.45062	8.28143	-10.8068	2.0407e-05	0.0592072	3.11346		Gm22188	1.83029	3.32105	6.68252	0.000283046	0.902153	-3.7289
Mir505	-2.29432	6.63701	-10.543	2.38092e-05	0.0592072	3.00117		Mme	1.28045	6.8497	6.35257	0.000385704	0.907081	-3.74533
Gm15611	2.41308	6.8797	10.4419	2.52816e-05	0.0592072	2.95696		Osbpl3	1.73705	6.27035	6.32094	0.000397567	0.907081	-3.74701
Slc7a5	-1.66842	7.05313	-10.3354	2.69462e-05	0.0592072	2.90968		Usp2	1.83089	6.78624	6.27806	0.000414306	0.907081	-3.74932
Igf2	-2.05181	7.48423	-10.2273	2.8766e-05	0.0592072	2.86089		Slc22a30	1.73127	4.34642	6.18495	0.000453449	0.907081	-3.75447
Mir5099	-2.11325	11.8725	-10.1354	3.04235e-05	0.0592072	2.81881		9530003J23Rik	1.78248	5.34523	6.17958	0.000455829	0.907081	-3.75477
Cyp2d37-ps	-1.65189	8.23642	-10.1313	3.05005e-05	0.0592072	2.81691		Krt4	4.37742	5.54152	6.16319	0.000463184	0.907081	-3.7557
Lef1	-2.13718	6.32526	-9.9089	3.4999e-05	0.0639431	2.71253		Pcp4l1	1.88056	7.86669	6.0333	0.000526394	0.907081	-3.76324
Cacna1b	-1.59496	7.7171	-9.71728	3.9491e-05	0.0664303	2.61975		Pgpep1	1.30608	6.53497	5.87681	0.000615743	0.907081	-3.77283
Snord57;Nop56	-1.64316	8.32137	-9.65332	4.11345e-05	0.0664303	2.58818		Mir669m-1	-1.19655	3.91767	-5.86347	0.000624115	0.907081	-3.77367
Gm22205	-2.8583	4.71123	-9.56077	4.36532e-05	0.0664303	2.54194		Ugt2b37	1.77438	5.80921	5.85834	0.000627363	0.907081	-3.774
Elovl3	2.02276	5.26198	9.51665	4.49157e-05	0.0664303	2.51966		Ehhadh	1.80572	9.68962	5.83188	0.000644446	0.907081	-3.77569
AF357355	-1.82605	8.36087	-9.30132	5.17083e-05	0.0688665	2.40878		Gm25246	-1.16252	6.09694	-5.80939	0.000659375	0.907081	-3.77714
Gm13157;2610036A22Rik	1.73315	4.19266	9.2993	5.17773e-05	0.0688665	2.40772		Gm24616	1.65484	5.21931	5.78919	0.000673108	0.907081	-3.77845
Gm25357	-2.54734	6.90098	-9.18982	5.56829e-05	0.0688665	2.3499		Sptssa;Mir1892	1.48365	6.89759	5.67469	0.000757278	0.907081	-3.78609
DQ267102	-2.0057	6.11146	-9.18786	5.57557e-05	0.0688665	2.34886		Trex2	2.12398	5.07224	5.59677	0.000821274	0.907081	-3.79148
Mir329	-1.80302	6.05631	-9.04515	6.13707e-05	0.0688665	2.27199		Gm25792	-1.20811	2.74252	-5.57954	0.000836223	0.907081	-3.7927
C9	1.56524	9.91542	9.02562	6.21879e-05	0.0688665	2.26134		Gm22751;Gm12164	1.11577	9.63885	5.57234	0.000842564	0.907081	-3.79321
Robo1	-1.49371	7.5943	-8.97632	6.43076e-05	0.0688665	2.23431		Ace	-1.41418	4.66599	-5.56681	0.000847469	0.907081	-3.7936
Mup9	1.88362	9.148	8.93417	6.61855e-05	0.0688665	2.21103		3110053B16Rik	1.31246	2.65992	5.56254	0.000851277	0.907081	-3.79391
Cdkn3	1.48543	5.9095	8.92684	6.65184e-05	0.0688665	2.20696		Gm26109	1.49506	2.8427	5.55975	0.000853777	0.907081	-3.7941
1110028F11Rik;Rnf43	-1.60934	5.63609	-8.85992	6.96478e-05	0.0695464	2.16965		Ar	1.55146	5.25452	5.44657	0.000962385	0.928944	-3.80235
Mir323	-2.5735	3.92216	-8.79483	7.28539e-05	0.0695464	2.13299		Psen2	1.16611	6.1788	5.42458	0.000985224	0.928944	-3.804
Slc1a2	-1.46322	8.2004	-8.71973	7.67641e-05	0.0695464	2.09022		Gm16372	1.24023	4.52161	5.35756	0.00105867	0.928944	-3.8091
Rdh16	1.49919	6.9313	8.7118	7.71912e-05	0.0695464	2.08567		Skint10	-1.35789	2.52281	-5.32074	0.00110158	0.928944	-3.81197
Shcbp1	2.37209	5.01539	8.68993	7.83819e-05	0.0695464	2.07311		Lrtm1	1.52824	5.87204	5.31886	0.00110383	0.928944	-3.81211
Rnf125	1.68279	8.87885	8.64264	8.10293e-05	0.0695464	2.04579		Igtp	1.18039	7.63499	5.30115	0.00112521	0.928944	-3.81351
LOC545966;Gm2788	1.96279	6.73497	8.61115	8.28493e-05	0.0695464	2.02748		Cyp7b1	2.19835	9.8713	5.30098	0.00112541	0.928944	-3.81352
Slc13a3	-1.51811	9.3458	-8.52639	8.79827e-05	0.071912	1.97778		Cacna1b	-1.32303	7.82669	-5.29729	0.00112993	0.928944	-3.81381
Tbx3	-1.56931	8.29896	-8.45541	9.25624e-05	0.072305	1.93563		Cyp2c38	1.10112	9.09175	5.27785	0.00115405	0.928944	-3.81535
Kif20a	1.67002	6.43159	8.41719	9.51411e-05	0.072305	1.91274		Car2	1.19606	7.92354	5.26854	0.00116581	0.928944	-3.8161
Mup20;Mup-ps19	3.155	7.48474	8.38912	9.70867e-05	0.072305	1.89585		Mir135a-1	1.32904	3.67035	5.20261	0.00125294	0.974026	-3.82144
Gm23508;Rian	-2.24795	4.61792	-8.37934	9.77755e-05	0.072305	1.88994		Mup21	3.04859	4.81475	5.17654	0.00128937	0.978476	-3.82359
Sucnr1	1.42811	4.53957	8.32601	0.00010163	0.0734072	1.85759		Gm24598	1.44495	5.26066	5.14852	0.00132985	0.979463	-3.82592
Retsat	1.55511	8.1862	8.19937	0.000111496	0.0748084	1.77965		Eno1b	-1.02379	2.04553	-5.1335	0.00135213	0.979463	-3.82719
DQ267100;Rian	-1.34838	6.49372	-8.18167	0.00011296	0.0748084	1.76863		Dsg1c	1.39047	5.75113	5.04993	0.00148393	0.985233	-3.83436
Meiob	1.76675	5.79856	8.18046	0.000113061	0.0748084	1.76788		Mup-ps16	1.84067	5.91212	5.04391	0.00149395	0.985233	-3.83488
Gm23237	1.75943	2.58132	8.17875	0.000113204	0.0748084	1.76681		Ces1f	1.57552	7.24296	5.01333	0.00154608	0.985233	-3.83757
Tfrc	-1.36964	7.17154	-8.14401	0.000116149	0.0750319	1.74509		Ctr9	1.00998	7.68	4.99809	0.0015728	0.985233	-3.83892
Gm23452	1.3193	3.41343	8.11842	0.000118374	0.0750319	1.72901		Fthl17e	-1.00869	3.41362	-4.91175	0.00173428	0.985233	-3.84675
Nusap1	1.39313	5.05632	8.08169	0.000121654	0.0751314	1.70581		Gm23406	1.16898	4.82829	4.90335	0.00175094	0.985233	-3.84753
Mir1197	-1.47297	2.88958	-8.05516	0.000124086	0.0751314	1.68898		Ube2a	1.04903	5.80877	4.87788	0.00180257	0.985233	-3.8499
Oip5	1.29499	3.60732	8.03696	0.000125788	0.0751314	1.67739		Gabrb3	1.24776	6.10787	4.87646	0.00180549	0.985233	-3.85003
Gm23350	-1.79378	2.74088	-7.96219	0.000133062	0.0772871	1.62942		Rasgrp3	2.57645	6.89846	4.83461	0.00189418	0.985233	-3.85398
Ppm1k	1.41902	8.7585	7.92347	0.000137016	0.0772871	1.60435		Gm24984	1.45957	3.5619	4.76896	0.00204321	0.985233	-3.86031
Adrb2	-1.38923	5.78942	-7.90255	0.000139208	0.0772871	1.59075		Mir365-1	0.943294	3.79687	4.74813	0.00209317	0.985233	-3.86235
Ces1g	2.03711	8.69148	7.87591	0.000142057	0.0772871	1.57335		Phlda2	1.02976	3.10177	4.74422	0.00210269	0.985233	-3.86274
Adck3	1.87268	7.96468	7.8662	0.000143113	0.0772871	1.56699		Gm23787	0.976447	2.69746	4.71198	0.00218311	0.985233	-3.86594
Crot	1.37925	10.7573	7.85512	0.000144327	0.0772871	1.55973		Egr1	-1.4102	8.39435	-4.67135	0.00228933	0.985233	-3.87004
Mir494	-1.47271	4.6952	-7.79604	0.000151007	0.0794296	1.52076		Gm7204	1.13318	2.14624	4.65417	0.00233595	0.985233	-3.87179
Mir1193	-1.69818	4.56429	-7.7519	0.000156227	0.0794296	1.4914		Olfr772	-1.06989	2.09013	-4.64537	0.00236025	0.985233	-3.8727
Mep1a	-1.78501	4.89172	-7.73713	0.000158019	0.0794296	1.48154		Trim2	1.32429	6.89227	4.61883	0.00243521	0.985233	-3.87544
Ccng2	1.37207	5.80405	7.71719	0.000160476	0.0794296	1.46818		Sytl5	1.11749	3.89858	4.61356	0.0024504	0.985233	-3.87599
1810011O10Rik	-1.36792	6.55922	-7.684	0.000164664	0.0794296	1.44584		Olfr102	-0.950447	1.91573	-4.60283	0.00248167	0.985233	-3.87711
C330027C09Rik	1.53629	5.79598	7.68275	0.000164823	0.0794296	1.445		Ugt2b5	1.05223	9.44209	4.58775	0.00252634	0.985233	-3.87869
Gm23169	-1.8959	4.01992	-7.66055	0.000167696	0.0794296	1.43		Etnk2	1.54802	8.69928	4.58677	0.00252928	0.985233	-3.87879
Gm23600	-2.45641	6.78826	-7.63991	0.00017042	0.0794296	1.41599		Col4a3	-1.09058	5.83463	-4.5793	0.00255175	0.985233	-3.87958
Gm23008	-1.39163	8.95042	-7.63298	0.000171344	0.0794296	1.41129		C1s2	0.987542	3.90582	4.54002	0.00267373	0.985233	-3.88376
Ndc80	1.40556	5.38449	7.57566	0.000179221	0.081235	1.37212		Pcdh7	1.14985	4.0421	4.52966	0.00270696	0.985233	-3.88488
Slc25a37	-1.23149	7.76333	-7.56182	0.000181184	0.081235	1.36261		Chst8	0.915508	5.56807	4.52853	0.0027106	0.985233	-3.885
Ckap2	2.01012	5.8972	7.53359	0.000185265	0.081235	1.34314		Gm2663	-1.12685	2.99433	-4.52671	0.0027165	0.985233	-3.8852
Gm5593	1.89719	4.40675	7.52044	0.000187201	0.081235	1.33405		Sult3a1	0.929339	11.1196	4.51403	0.00275795	0.985233	-3.88657
Nop58	-1.28325	4.02819	-7.47838	0.000193552	0.081235	1.30482		F3	0.952878	5.48876	4.51204	0.00276452	0.985233	-3.88678
Gm23347	-2.39037	3.5006	-7.47785	0.000193632	0.081235	1.30446		Rny1	1.12895	8.78392	4.5043	0.00279022	0.985233	-3.88763
Gm26135;Snord50b;Snhg5	-1.25711	6.52887	-7.46153	0.000196163	0.081235	1.29306		Zfp442;3300002I08Rik	0.982375	3.24005	4.48372	0.00285991	0.985233	-3.88988
Gm26135;Snord50b;9330159M07Rik	-1.25711	6.52887	-7.46153	0.000196163	0.081235	1.29306		Mir200c	-1.1878	2.81284	-4.47787	0.00288005	0.985233	-3.89052
Depdc1a	1.76284	5.42428	7.42338	0.000202227	0.0826443	1.26631		C2cd2l	1.36654	8.34584	4.47384	0.00289402	0.985233	-3.89096
Gm20634	-1.25165	8.55146	-7.37295	0.000210573	0.084103	1.23069		Tstd1	-1.09534	8.06178	-4.458	0.00294965	0.985233	-3.89272
Gm22297	-1.33385	2.27913	-7.35934	0.000212892	0.084103	1.22103		Snord93	1.21749	5.09158	4.42411	0.0030727	0.985233	-3.8965
Knstrn	1.4111	6.85965	7.33727	0.000216715	0.084103	1.20531		Fmo3	-2.06985	7.95021	-4.4059	0.00314118	0.985233	-3.89856
Sult2a8	1.96171	8.7923	7.3364	0.000216867	0.084103	1.20469		Fabp2	1.03247	9.06783	4.40546	0.00314285	0.985233	-3.89861
Gprc5a	-1.25863	4.76337	-7.31796	0.000220124	0.084103	1.19152		Mir5128	-0.97754	3.21518	-4.40074	0.00316086	0.985233	-3.89915
Snord55	-1.43814	9.57956	-7.30723	0.000222043	0.084103	1.18384		Hsd3b1	1.09547	6.03104	4.39578	0.00317991	0.985233	-3.89971
Mir380	-2.33853	3.78705	-7.2798	0.000227039	0.0849591	1.16414		Gm25038	-1.00317	5.04079	-4.39412	0.00318634	0.985233	-3.8999
Ect2	1.57521	7.57573	7.19659	0.000242995	0.08918	1.10384		Snora36b;Mir664	0.909711	2.63904	4.38948	0.00320432	0.985233	-3.90043
Gm20319	1.28326	7.10713	7.1784	0.000246652	0.08918	1.09055		Obox3	-1.06546	3.14269	-4.38763	0.00321155	0.985233	-3.90064
Rpl5	-1.15784	6.12644	-7.15072	0.000252335	0.08918	1.07025		Pef1	0.894626	6.25148	4.38307	0.00322936	0.985233	-3.90116
Snord60;Rab26os	-1.28743	9.83154	-7.14404	0.000253727	0.08918	1.06534		Cxcl1	-1.79779	7.56683	-4.37936	0.00324396	0.985233	-3.90159
Acat3	1.14653	7.97337	7.13063	0.000256552	0.08918	1.05546		Gm26307	-0.918638	3.90319	-4.37689	0.00325371	0.985233	-3.90187
C630043F03Rik	-1.35826	4.72143	-7.08898	0.000265554	0.08918	1.02465		Ap3s1-ps2	1.37003	5.66589	4.3636	0.00330674	0.985233	-3.9034
Mis18bp1	1.17203	4.77275	7.08662	0.000266075	0.08918	1.02289		Vmn1r79	0.880713	2.67059	4.33767	0.00341297	0.985233	-3.90641
Adck5	1.13586	7.08005	7.0849	0.000266456	0.08918	1.02162		Gm23331	-1.01537	6.44115	-4.31633	0.0035032	0.985233	-3.90891
Gm24564	-3.04503	8.11368	-7.08054	0.000267422	0.08918	1.01838		Slc3a1	0.935681	9.47057	4.31536	0.0035074	0.985233	-3.90903
Cyp2b10	1.36634	4.60514	7.06553	0.000270781	0.08918	1.0072		Rpp40	0.859079	4.66539	4.31151	0.00352398	0.985233	-3.90948
2610044O15Rik8	1.26522	5.44142	7.05845	0.00027238	0.08918	1.00193		Wisp2	1.15223	7.30387	4.30812	0.00353864	0.985233	-3.90988
Gm23912	-1.2561	6.48478	-7.05672	0.000272775	0.08918	1.00063		Gm22880	-0.883953	1.96507	-4.29501	0.003596	0.985233	-3.91143
Mir3962	-1.54518	3.11476	-7.0421	0.000276118	0.089333	0.989716		Slc40a1	1.39641	8.9598	4.29327	0.00360371	0.985233	-3.91164
Gm24463	-1.152	6.39145	-7.00657	0.000284445	0.0894815	0.963061		Mir192	-1.00211	3.00758	-4.29015	0.00361753	0.985233	-3.91201
Snord50a;Gm24463;Snhg5	-1.152	6.39145	-7.00657	0.000284445	0.0894815	0.963061		Rasl11b	1.14002	5.11741	4.28663	0.00363322	0.985233	-3.91243
Scd1	1.46105	11.5507	6.99237	0.000287851	0.0894815	0.952368		Gm23582	-0.853282	1.81923	-4.2733	0.00369328	0.985233	-3.91402
6430411K18Rik;Mir127;Mir433	-1.23411	4.78529	-6.98331	0.000290049	0.0894815	0.94553		Gm25612	-1.08816	4.66817	-4.25423	0.0037811	0.985233	-3.91631
Gm12909	1.30028	5.0247	6.97948	0.000290983	0.0894815	0.94264		Rarres1	1.88923	9.0263	4.25079	0.00379717	0.985233	-3.91673
Pfkfb3	-1.39465	6.17003	-6.96595	0.000294312	0.0896181	0.932406		Slc15a2	-0.856543	4.67098	-4.2479	0.00381075	0.985233	-3.91708
Aqp8	2.96545	7.06045	6.94154	0.00030043	0.0900101	0.913884		Col6a6	-0.919257	6.82819	-4.24754	0.00381248	0.985233	-3.91712
Nrbp2	-1.17616	8.61553	-6.93774	0.000301396	0.0900101	0.910993		Slc25a25	-0.904346	6.9938	-4.23719	0.00386151	0.985233	-3.91838
Ddx5	-1.24337	10.6828	-6.90948	0.000308684	0.090543	0.889449		Fbxw23	-0.924065	3.36673	-4.2314	0.00388931	0.985233	-3.91908
Ppan	-1.66835	5.1509	-6.89922	0.000311381	0.090543	0.881601		Gm23737	1.26527	3.46971	4.22386	0.00392577	0.985233	-3.92001
Gm23787	-1.58846	2.83954	-6.89716	0.000311926	0.090543	0.880022		Rgs4	-1.0268	4.49517	-4.20945	0.0039965	0.985233	-3.92177
3010026O09Rik	1.11909	5.47076	6.86312	0.000321083	0.0915419	0.853883		1700054O19Rik	1.03475	4.02183	4.16722	0.00421201	0.985233	-3.92701
Chpt1;Gm40735	1.15544	6.6842	6.86246	0.000321262	0.0915419	0.853379		Hibadh	1.06477	3.41382	4.16159	0.00424172	0.985233	-3.92772
Mir675;H19	-1.8185	9.11546	-6.83407	0.000329137	0.0921978	0.831465		Olfr642	-0.875035	3.55729	-4.15358	0.00428432	0.985233	-3.92872
Spata22	1.14377	6.05852	6.82895	0.00033058	0.0921978	0.827505		Gm4814	-0.843525	3.36001	-4.15256	0.00428979	0.985233	-3.92885
Gm4952	1.59345	7.37005	6.80567	0.000337235	0.0921978	0.809444		Gm23500	-0.873105	2.43703	-4.15173	0.00429427	0.985233	-3.92896
4930522L14Rik	1.10152	5.83174	6.79746	0.000339618	0.0921978	0.803057		Gm24671	-1.01758	3.74564	-4.15163	0.0042948	0.985233	-3.92897
Rmdn2	-1.83225	4.18638	-6.79173	0.00034129	0.0921978	0.798602		Ngf	-0.85851	6.08816	-4.14955	0.00430599	0.985233	-3.92923
Serpina4-ps1	-1.40901	8.68285	-6.78892	0.000342115	0.0921978	0.796413		Gm26149	-0.845514	2.22818	-4.14367	0.00433772	0.985233	-3.92997
Creld2	-1.53077	8.19706	-6.76517	0.000349177	0.0921978	0.777864		Gm23598	1.34897	6.85661	4.14139	0.00435014	0.985233	-3.93026
Gm25931	-2.48809	5.83781	-6.76507	0.000349205	0.0921978	0.777791		Zfp36	-1.08708	8.19908	-4.12935	0.00441615	0.985233	-3.93179
Tcf7	-1.37102	8.27166	-6.7615	0.00035028	0.0921978	0.774999		Sorbs3	-0.949234	8.31084	-4.12573	0.00443625	0.985233	-3.93225
Cenpq	1.18194	4.7404	6.7265	0.000361026	0.0931786	0.747523		Gm25881	-0.861474	3.63138	-4.11816	0.00447854	0.985233	-3.93321
Aspm	1.20938	5.28691	6.72433	0.000361706	0.0931786	0.745809		Gldnos	-0.855583	3.80745	-4.11524	0.00449499	0.985233	-3.93359
Cxcl11	-1.09226	5.97597	-6.72014	0.00036302	0.0931786	0.742509		Gm22702	-0.966388	6.18267	-4.10853	0.00453303	0.985233	-3.93445
Srm;Masp2	-1.15831	8.08686	-6.70911	0.000366504	0.0931786	0.733812		Slc22a28	1.77276	6.47708	4.10459	0.00455552	0.985233	-3.93495
Gm22328	-1.495	4.06504	-6.66536	0.000380706	0.0931786	0.699153		Lepr	-2.66584	5.31136	-4.10048	0.00457908	0.985233	-3.93548
Gm24095	-1.70122	6.06196	-6.66429	0.000381061	0.0931786	0.698301		Slc34a2	4.0075	7.27021	4.0958	0.00460612	0.985233	-3.93608
Gm24839	-1.2386	2.42535	-6.63531	0.000390822	0.0931786	0.675204		Flrt1	1.23102	5.4269	4.08557	0.00466582	0.985233	-3.93741
Mir3070b	-1.58093	4.62254	-6.6346	0.000391065	0.0931786	0.674634		Gp1ba	-0.891591	3.89272	-4.07362	0.00473656	0.985233	-3.93896
Cep55	1.52713	4.67311	6.62302	0.000395047	0.0931786	0.665374		Nampt	0.879343	7.68192	4.05797	0.00483109	0.985233	-3.941
Gm23130	-1.23205	5.73311	-6.61018	0.000399517	0.0931786	0.655082		Rhbdl3	-0.825915	3.75509	-4.05643	0.0048405	0.985233	-3.9412
Mir679	-1.4669	4.87737	-6.60852	0.000400099	0.0931786	0.653751		Tspan8	0.856261	10.3777	4.05269	0.00486343	0.985233	-3.94169
Tlcd2	1.37016	7.96899	6.60479	0.000401411	0.0931786	0.650754		Ghr	1.16403	7.90598	4.03946	0.00494551	0.985233	-3.94343
Plscr2	1.14191	6.85291	6.59883	0.000403515	0.0931786	0.645971		Gm24569	-1.50483	2.99799	-4.0361	0.00496662	0.985233	-3.94388
Mir496a	-1.08202	4.16094	-6.59762	0.000403942	0.0931786	0.645001		Gm7052	-0.859564	2.64337	-4.02921	0.00501017	0.985233	-3.94479
Gm2666;Csprs	1.17142	4.81708	6.58035	0.000410121	0.0931786	0.631099		Gm14418	0.899874	3.97525	4.02204	0.00505595	0.985233	-3.94574
Mir543	-2.07338	4.62746	-6.56664	0.000415105	0.0931786	0.62003		Itpk1	0.886451	6.59861	4.01895	0.00507579	0.985233	-3.94615
Brip1	1.12937	5.48502	6.55968	0.000417661	0.0931786	0.614401		Ighv8-8	-0.820686	3.33117	-4.017	0.00508835	0.985233	-3.94641
Frmd6	-1.33692	6.9668	-6.55786	0.000418332	0.0931786	0.612929		Dusp1	-1.03382	7.37838	-4.01606	0.00509444	0.985233	-3.94653
Gm24112	-2.82617	4.73435	-6.54826	0.00042189	0.0931786	0.605159		Gm22223	-0.796687	2.59384	-4.01198	0.00512092	0.985233	-3.94708
Gm22962	-1.97645	5.13555	-6.53941	0.000425202	0.0931786	0.597984		Shisa8	-0.807029	3.39368	-4.00843	0.00514408	0.985233	-3.94755
Atp10a	-1.54225	6.8848	-6.53796	0.000425747	0.0931786	0.596809		Pdilt	1.25852	5.31725	4.00293	0.00518017	0.985233	-3.94829
Hyou1	-1.24359	9.3792	-6.53365	0.000427374	0.0931786	0.593307		Atg10	0.856927	5.45877	3.99664	0.00522177	0.985233	-3.94913
Mir667	-2.27197	5.60565	-6.51412	0.000434832	0.0931786	0.577416		Igf2bp3	-0.897517	5.11079	-3.99616	0.00522499	0.985233	-3.9492
Xist	-1.11224	9.75191	-6.51262	0.00043541	0.0931786	0.576196		Foxq1	-1.08331	6.75066	-3.99602	0.00522586	0.985233	-3.94921
Gm22578	-1.15552	7.0755	-6.51184	0.000435712	0.0931786	0.57556		Soat2	-0.803091	8.93494	-3.98971	0.00526802	0.985233	-3.95006
Pde7b	1.0449	7.07902	6.51047	0.000436242	0.0931786	0.574442		Olfr1061	0.882231	2.34029	3.9895	0.00526942	0.985233	-3.95009
Gm20236	-1.16637	4.56197	-6.48787	0.000445086	0.0931786	0.555986		Gm2058	0.817174	7.39886	3.98679	0.0052877	0.985233	-3.95046
Mir668	-1.37987	4.70843	-6.48237	0.000447271	0.0931786	0.55148		Olfr1066	0.80087	1.95594	3.9751	0.00536709	0.985233	-3.95204
9130409I23Rik	1.15855	3.97196	6.47944	0.000448439	0.0931786	0.549081		Krtap1-3	-1.03077	3.09943	-3.96196	0.00545791	0.985233	-3.95382
Amdhd1	1.21262	8.41509	6.4723	0.000451303	0.0931786	0.543221		Slc4a1	-0.791351	5.61911	-3.95268	0.00552306	0.985233	-3.95509
Gm25443	-1.17415	9.5835	-6.45984	0.000456344	0.0931786	0.532992		Zfp273	1.07833	2.96542	3.94339	0.00558912	0.985233	-3.95636
Mir450-2	1.18513	2.07296	6.45952	0.000456475	0.0931786	0.532727		Lifr	0.888194	11.8945	3.94143	0.00560313	0.985233	-3.95663
Mir5123	-2.89467	4.76667	-6.44899	0.000460785	0.0931786	0.524068		Gm23327	-1.04875	2.35447	-3.94006	0.00561301	0.985233	-3.95682
Gm25506	-1.2042	6.26645	-6.44687	0.000461659	0.0931786	0.522321		AI115009	-0.955962	3.66697	-3.93833	0.00562541	0.985233	-3.95706
Slc1a4	-1.32335	7.43953	-6.44659	0.000461774	0.0931786	0.522091		Cyp2c67	0.785812	11.4643	3.9361	0.00564151	0.985233	-3.95736
Cyp2c50	2.04099	7.03981	6.44012	0.000464456	0.0931786	0.516754		Trim12a	-0.817109	2.9653	-3.92138	0.00574908	0.985233	-3.9594
Gm23119	-1.21044	8.46521	-6.43297	0.000467435	0.0931786	0.510858		Pik3r1	1.00023	8.78137	3.91636	0.00578624	0.985233	-3.96009
Fabp2	1.34454	9.04786	6.42933	0.000468965	0.0931786	0.507844		Gm25559	-0.983247	4.04152	-3.90817	0.00584753	0.985233	-3.96123
Kif20b	1.24902	5.51936	6.41857	0.000473509	0.0931786	0.498947		Saysd1	0.777649	5.15338	3.90189	0.00589497	0.985233	-3.96211
Kif2c	1.51093	6.1107	6.41739	0.000474008	0.0931786	0.497975		Olfr348	-0.804281	2.11427	-3.89285	0.00596394	0.985233	-3.96337
Axin2	-1.62682	6.82882	-6.38063	0.000489934	0.0947113	0.467452		Frmd7	0.962053	5.03852	3.88881	0.00599507	0.985233	-3.96394
Cyp17a1	-2.50059	8.60401	-6.37869	0.000490792	0.0947113	0.465835		Mir721	-0.822485	3.32893	-3.88276	0.00604201	0.985233	-3.96479
Fabp5	1.06258	9.62327	6.3665	0.000496213	0.0947113	0.455678		Gm22866	1.93341	8.11407	3.88229	0.00604568	0.985233	-3.96485
Gba2	-1.67546	7.36509	-6.352	0.000502756	0.0947113	0.443556		Gm25019	0.780051	3.96741	3.88204	0.00604763	0.985233	-3.96489
Gm22579;Gm24539	-1.83363	6.24369	-6.34876	0.000504233	0.0947113	0.440842		Gm14296;2210418O10Rik	0.933124	6.69657	3.87929	0.00606912	0.985233	-3.96528
Taf1d	-1.83363	6.24369	-6.34876	0.000504233	0.0947113	0.440842		Dsc2	0.93843	8.63041	3.8787	0.00607378	0.985233	-3.96536
Gas6	1.41014	8.59808	6.344	0.000506405	0.0947113	0.436863		Wsb1	-1.16141	6.61562	-3.8771	0.00608634	0.985233	-3.96559
Gm23504	-1.17856	2.44516	-6.33714	0.00050956	0.0947113	0.431112		Gm25970	1.27871	4.74722	3.87547	0.00609912	0.985233	-3.96582
Scarna17	-1.07554	8.63238	-6.33146	0.000512191	0.0947113	0.42634		Gm9112	-0.907813	4.09028	-3.87102	0.00613424	0.985233	-3.96644
Sptssa;Mir1892	1.13177	6.91833	6.33122	0.000512299	0.0947113	0.426145		Gm24272	0.809893	4.49689	3.87048	0.00613857	0.985233	-3.96652
Gm23969	-1.01239	7.40591	-6.32125	0.000516951	0.0950058	0.417769		Gm24461	-1.02741	2.52617	-3.86325	0.0061962	0.985233	-3.96755
Hid1	-1.35891	6.44267	-6.30662	0.000523867	0.0957104	0.405449		Rab32	0.901874	6.61118	3.85365	0.0062736	0.985233	-3.96891
Rhbg	-1.08228	8.75695	-6.28397	0.000534778	0.0971325	0.386324		Chordc1	0.879061	7.36485	3.8367	0.00641283	0.985233	-3.97133
Sult2a6	-1.69684	5.31432	-6.2651	0.000544063	0.0982445	0.370337		Junb	-1.21047	7.59716	-3.83534	0.00642415	0.985233	-3.97153
Gm23474;Rian	-1.50159	4.538	-6.25651	0.00054835	0.0984463	0.363044		Gm24032	0.973619	2.30025	3.83051	0.00646452	0.985233	-3.97222
Anln	1.54878	5.37699	6.24215	0.000555602	0.09865	0.350829		Pepd	0.772377	7.22208	3.81707	0.00657837	0.985233	-3.97416
Scara5	-1.06847	5.6954	-6.23752	0.000557966	0.09865	0.346882		Gm25931	-1.13129	5.91539	-3.81629	0.00658507	0.985233	-3.97427
Stap1	1.6016	4.62932	6.23155	0.000561029	0.09865	0.341789		Pcdh18	-0.759324	3.81486	-3.81565	0.00659057	0.985233	-3.97437
Ugt2b5	1.07582	9.54851	6.22929	0.00056219	0.09865	0.339865		mt-Th	1.35074	8.0294	3.81316	0.00661194	0.985233	-3.97473
Rab32	1.17366	6.88331	6.21345	0.000570428	0.099222	0.326325		Gm23121	-0.762857	3.75565	-3.81155	0.00662577	0.985233	-3.97496
Mir485;Mirg	-1.9453	5.26663	-6.21076	0.000571839	0.099222	0.324025		Rmdn2	0.795985	8.37974	3.81117	0.00662906	0.985233	-3.97501
Serpinb8	1.10197	5.04156	6.17969	0.000588439	0.099993	0.29736		Hist1h4i	1.05689	4.70064	3.80484	0.00668388	0.985233	-3.97593
Car3	1.68472	11.3042	6.17771	0.000589514	0.099993	0.295657		Cdh17	0.833151	9.96548	3.80198	0.0067088	0.985233	-3.97635
Cenpk	1.10939	2.97714	6.17566	0.000590633	0.099993	0.293889		Arrdc3	1.61845	8.86095	3.80115	0.00671602	0.985233	-3.97647
Lrrc40	1.02526	6.53592	6.16291	0.000597632	0.099993	0.282899		Gm26395	-1.19781	2.86406	-3.79673	0.00675483	0.985233	-3.97711
Mastl	1.1585	4.56704	6.15309	0.000603086	0.099993	0.27442		Olfr592	-0.799457	3.47494	-3.79367	0.00678175	0.985233	-3.97756
Snord65	-1.06231	7.04235	-6.14376	0.000608322	0.099993	0.26635		Usp46	0.807994	5.49619	3.78767	0.00683505	0.985233	-3.97844
Gpcpd1	1.30697	9.51299	6.14287	0.000608823	0.099993	0.265581		Hao2	1.31564	6.97652	3.78559	0.00685358	0.985233	-3.97874
Snord35a	-1.04478	7.9327	-6.13753	0.000611842	0.099993	0.260961		Gm11494	-0.867029	3.58025	-3.78454	0.006863	0.985233	-3.97889
Mir341	-1.28514	6.12966	-6.1324	0.000614765	0.099993	0.256509		Heatr4	-0.805933	3.19866	-3.78276	0.00687898	0.985233	-3.97916
Fam69a	0.986402	5.50189	6.13082	0.000615665	0.099993	0.255141		Snora15	1.60259	7.26608	3.78231	0.00688299	0.985233	-3.97922
Glul;Mir8114	-1.17978	12.0027	-6.1218	0.000620842	0.099993	0.247316		Ugt2b35	0.831996	9.45626	3.76499	0.0070405	0.985233	-3.98177
Kif11	1.14563	6.01798	6.11195	0.000626555	0.099993	0.238752		Gm26006	-0.841877	3.09217	-3.76332	0.00705587	0.985233	-3.98202
Nudt7	1.52309	7.77094	6.10971	0.000627867	0.099993	0.236797		Olfr632	-1.08802	3.44377	-3.75849	0.00710056	0.985233	-3.98273
P2ry1	1.00191	5.2896	6.10798	0.000628878	0.099993	0.235291		C330013J21Rik	1.14695	3.49398	3.7485	0.00719406	0.985233	-3.98421
Gm22858	-1.03477	4.83552	-6.10496	0.000630648	0.099993	0.232663		Mir669l	0.956644	2.17397	3.74166	0.00725882	0.985233	-3.98523
Kynu	1.14226	8.57706	6.10352	0.000631491	0.099993	0.231414		Gm25886	1.10354	3.00186	3.71717	0.00749596	0.985233	-3.9889
Gm25856	-2.37569	4.58807	-6.09909	0.000634103	0.099993	0.227552		Alg14	0.732509	7.66277	3.69415	0.00772665	0.985233	-3.99239
Gm22495	1.02312	1.63646	6.08481	0.000642606	0.099993	0.215085		Olfr1099	-0.819869	2.15286	-3.69245	0.0077439	0.985233	-3.99264
Zfp872	-1.81963	6.1208	-6.08394	0.000643129	0.099993	0.214323		Gm20492	0.892804	3.11622	3.68745	0.00779511	0.985233	-3.9934
Sytl5	1.86079	5.18461	6.08389	0.000643156	0.099993	0.214285		9430083A17Rik	-0.741299	4.37874	-3.68517	0.00781863	0.985233	-3.99375
Malat1	-1.27186	10.7266	-6.07541	0.000648272	0.099993	0.206866		Gm9312	-1.37949	3.4725	-3.68507	0.00781967	0.985233	-3.99377
Sult1e1	-2.24725	8.49076	-6.07066	0.000651158	0.099993	0.202705		Cyth4	-0.809945	6.17883	-3.68448	0.00782576	0.985233	-3.99386
Hykk	1.07884	9.58933	6.06769	0.000652968	0.099993	0.200106		Gm22289	-0.800542	2.92229	-3.68077	0.00786413	0.985233	-3.99442
Ugt2b37	1.00196	7.0652	6.06415	0.000655135	0.099993	0.197002		Hint3	0.740603	6.70315	3.67739	0.00789932	0.985233	-3.99494
Gm11337	1.00077	4.04486	6.06149	0.000656768	0.099993	0.194668		Hpgd	0.817521	9.41488	3.67517	0.00792258	0.985233	-3.99528
Gm25338	-1.06499	5.10171	-6.03683	0.000672129	0.101684	0.172993		Peo1	0.829533	7.16755	3.67439	0.0079307	0.985233	-3.9954
Snord87	-1.20468	9.10779	-6.02297	0.000680936	0.101684	0.160778		Sema4d	-0.850185	4.75253	-3.67338	0.00794126	0.985233	-3.99556
Snord92	-1.1523	3.45343	-6.01967	0.000683054	0.101684	0.157863		Fbxo31	0.782965	7.38149	3.67223	0.0079534	0.985233	-3.99573
Fitm1	1.25155	7.27225	6.01759	0.00068439	0.101684	0.156029		LOC105244488	-0.850191	4.97359	-3.67211	0.0079546	0.985233	-3.99575
Igf2r	-1.02934	8.91819	-6.01303	0.000687338	0.101684	0.151994		Ghrl	-0.842435	3.97742	-3.66788	0.00799923	0.985233	-3.9964
Mup3	1.00181	12.359	6.01275	0.000687518	0.101684	0.151748		Fkbp3	0.83228	7.03779	3.66527	0.00802687	0.985233	-3.9968
Acss2;Gm39969	1.45406	7.13115	5.98335	0.000706855	0.104048	0.125689		Gm8229	-0.947086	2.00649	-3.65805	0.00810386	0.985233	-3.99791
Cdc20	1.45966	6.57246	5.9694	0.000716241	0.104547	0.113283		Gm2022	-1.12107	4.03009	-3.65061	0.00818409	0.985233	-3.99906
Ttk	1.16868	5.75242	5.96775	0.000717359	0.104547	0.111817		Gm25383	1.25433	3.84907	3.65004	0.00819027	0.985233	-3.99915
Olfr666	1.10553	3.75888	5.96338	0.000720338	0.104547	0.107918		Igkv4-53	0.912773	2.46919	3.64999	0.0081908	0.985233	-3.99916
Esco2	1.05526	4.82378	5.95357	0.000727065	0.105032	0.0991713		Snap29	0.802096	6.71116	3.64273	0.00826996	0.985233	-4.00028
Mup12	1.01126	10.7794	5.94169	0.000735308	0.105731	0.0885583		Tmem200b	0.729929	5.93918	3.64204	0.00827759	0.985233	-4.00039
Gm23557	-1.04926	2.46846	-5.92902	0.000744218	0.105762	0.0772129		6330403N20Rik	-0.919412	3.51164	-3.63775	0.00832476	0.985233	-4.00106
Olfml1	1.00638	5.82578	5.92647	0.000746029	0.105762	0.074923		Gm22137	0.741267	8.5371	3.63751	0.0083275	0.985233	-4.0011
Micu2	0.948472	7.62122	5.92446	0.000747454	0.105762	0.0731251		Nrp2	0.763586	6.22938	3.63502	0.00835496	0.985233	-4.00148
Gm22331	-1.14676	3.91624	-5.91931	0.000751131	0.105762	0.0685001		Gm26015	-0.896357	3.9197	-3.63494	0.00835584	0.985233	-4.0015
Efhd2	-0.961887	8.18481	-5.91733	0.000752549	0.105762	0.0667225		Bex1	0.860273	7.61849	3.62055	0.00851712	0.985233	-4.00374
Gm25881	-0.986515	3.98893	-5.90735	0.00075974	0.106292	0.0577563		Snora34;Mir1291	1.83246	7.01767	3.6187	0.00853803	0.985233	-4.00403
Plekhb1	0.997534	6.42605	5.8844	0.000776579	0.10816	0.0370754		Grm3	-0.752694	3.54775	-3.6092	0.00864657	0.985233	-4.00553
Ces1f	1.25496	8.62261	5.87713	0.000782002	0.10828	0.0305063		Rfxap	0.849566	6.39711	3.60719	0.0086697	0.985233	-4.00584
2610528J11Rik	1.05431	6.09462	5.87391	0.000784412	0.10828	0.0276011		4930522L14Rik	0.921295	5.43983	3.6036	0.0087113	0.985233	-4.00641
Apol10a	-0.962725	3.40161	-5.86423	0.000791728	0.108803	0.0188345		Nctc1	-0.794887	4.26286	-3.59508	0.00881066	0.985233	-4.00775
Gm32650	1.11218	3.25777	5.85933	0.000795453	0.108803	0.0144002		Gm23231	-0.762559	4.08905	-3.59451	0.00881735	0.985233	-4.00784
Mir27a	-1.36992	4.17503	-5.85188	0.000801168	0.108803	0.00763552		Alas1	0.93057	9.82086	3.59315	0.00883341	0.985233	-4.00806
Mir1933	-1.00808	5.14373	-5.85052	0.000802213	0.108803	0.00640339		Pla2g2a	1.08838	6.52806	3.59143	0.00885362	0.985233	-4.00833
Ces1e	1.7603	7.95119	5.84553	0.000806068	0.108851	0.00187229		Mrpl42	0.836534	6.29349	3.58884	0.00888436	0.985233	-4.00874
Clpx	0.988278	8.11913	5.83977	0.000810547	0.108982	-0.00336592		Rab7b	0.927708	4.56541	3.5885	0.00888829	0.985233	-4.0088
Mthfsl	0.958775	8.01293	5.82585	0.000821473	0.109283	-0.0160302		Gm14597	1.19193	2.92037	3.58677	0.00890882	0.985233	-4.00907
Gm4013;8430416G17Rik	1.18432	5.32993	5.82055	0.000825681	0.109283	-0.0208642		Gm7168	0.780333	3.11298	3.58626	0.00891492	0.985233	-4.00915
Snord42b	-0.9567	7.20965	-5.82028	0.000825898	0.109283	-0.0211118		Gm22539	0.813245	2.36423	3.57885	0.00900354	0.985233	-4.01033
Ogt	-1.01917	8.71209	-5.81907	0.000826862	0.109283	-0.0222159		n-R5s76	-1.04434	3.60161	-3.57862	0.00900627	0.985233	-4.01037
Rpp40	0.965909	4.99758	5.79532	0.000846047	0.111177	-0.0439304		Gm25990	-0.740569	7.31649	-3.57555	0.00904327	0.985233	-4.01086
Ugt2a3	0.981589	9.56151	5.7925	0.000848354	0.111177	-0.0465099		Vmn1r58	-0.756124	1.93334	-3.57132	0.00909449	0.985233	-4.01153
n-R5s168	0.934637	3.81687	5.76518	0.00087112	0.113681	-0.0716079		Rapgef3	-1.12677	5.47533	-3.56816	0.00913299	0.985233	-4.01204
Ptk2b	1.07696	6.76165	5.75366	0.000880915	0.113735	-0.0822134		Stat5a	1.42912	6.71477	3.56257	0.0092015	0.985233	-4.01293
Gm14296;2210418O10Rik	1.05929	4.49327	5.75121	0.000883016	0.113735	-0.0844734		Sema3c	0.745956	4.24265	3.56207	0.00920773	0.985233	-4.01301
Snora23	-0.926297	9.07304	-5.74597	0.000887527	0.113735	-0.0893084		Stradb	0.805565	6.67395	3.55799	0.00925809	0.985233	-4.01367
Hsd3b1	-1.90793	6.25615	-5.74528	0.000888123	0.113735	-0.0899456		Cerkl	-1.11853	5.53576	-3.55474	0.00929843	0.985233	-4.01419
4933411K16Rik	-1.02539	6.01415	-5.7433	0.00088984	0.113735	-0.0917786		Gm24475	-0.746193	2.01052	-3.55419	0.00930532	0.985233	-4.01428
Enpp3	1.52025	8.48569	5.73276	0.000899025	0.114098	-0.101526		Gm26211	-0.712787	4.68707	-3.55318	0.00931785	0.985233	-4.01444
Igkv6-17	1.17521	2.41447	5.73161	0.000900029	0.114098	-0.102586		Nxpe5	-0.783212	4.03139	-3.55229	0.00932895	0.985233	-4.01458
Tmem98	1.36401	7.15996	5.70842	0.000920633	0.114846	-0.124087		Gm20782	-0.707948	2.2622	-3.55208	0.00933164	0.985233	-4.01462
Inmt	1.51704	9.11327	5.70601	0.00092281	0.114846	-0.126331		Gm23035	-0.754005	2.60444	-3.55072	0.00934857	0.985233	-4.01484
Gm23340	-1.27489	2.90295	-5.70408	0.000924553	0.114846	-0.128125		Aldh1a7	1.4653	8.52704	3.54786	0.00938451	0.985233	-4.0153
Gm25559	-1.24806	4.12476	-5.70373	0.000924868	0.114846	-0.128449		Retnlg	-0.771394	3.30656	-3.54529	0.00941688	0.985233	-4.01571
Pank1	0.985925	9.78494	5.69483	0.00093296	0.114846	-0.13673		Gm12290	-0.72873	2.67933	-3.5438	0.00943561	0.985233	-4.01595
Gm25725	-0.993472	2.54302	-5.69305	0.000934586	0.114846	-0.138386		Gm23887	-0.82057	2.60513	-3.54374	0.00943641	0.985233	-4.01596
Mir5125;Srrm2	-0.957586	6.85166	-5.68931	0.000938019	0.114846	-0.141872		Sult2a2	-1.31391	5.55744	-3.54224	0.00945545	0.985233	-4.01621
Cldnd2	-1.30547	5.12885	-5.68683	0.000940296	0.114846	-0.144178		Sfrp4	-0.862114	3.59211	-3.53774	0.00951264	0.985233	-4.01693
Gm24899;Gm26945	-1.10673	5.08053	-5.68249	0.000944311	0.114846	-0.148231		Nipa1	0.730184	4.95648	3.53754	0.00951515	0.985233	-4.01697
Mirg;Mir410;Mir412;Mir369	-1.34721	4.64959	-5.68001	0.000946606	0.114846	-0.15054		Rab11fip4os2	-0.734041	3.77237	-3.52996	0.00961249	0.985233	-4.0182
Gm25942	0.985638	2.37658	5.67211	0.000953974	0.114846	-0.157917		AF067061	-0.760614	2.03522	-3.521	0.00972875	0.985233	-4.01965
Me1	1.68012	7.86957	5.66959	0.000956341	0.114846	-0.160276		Gm15875	-0.947904	4.02095	-3.51941	0.00974962	0.985233	-4.01991
Elovl5	0.979255	10.9692	5.66681	0.00095896	0.114846	-0.162879		Cyp3a44	0.858265	8.13886	3.51659	0.00978668	0.985233	-4.02038
Snord42a	-1.00863	8.69223	-5.66225	0.00096326	0.114846	-0.167138		Mir101c	1.15148	3.46126	3.51591	0.00979553	0.985233	-4.02049
Mup-ps16	1.53869	6.28859	5.65817	0.000967136	0.114846	-0.170961		Nptx1	0.962676	5.17912	3.51336	0.00982923	0.985233	-4.0209
Mir134;Mirg	-1.1119	5.65377	-5.65414	0.000970981	0.114846	-0.174739		n-R5s12	-0.763823	4.35221	-3.51224	0.00984399	0.985233	-4.02109
Gm24772	-1.16532	2.93683	-5.64859	0.000976298	0.114846	-0.17994		Gm23546	0.741457	4.84245	3.50705	0.00991299	0.985233	-4.02194
Pmvk	1.05561	7.76903	5.64373	0.00098098	0.114846	-0.184497		Igfbp2	-1.30284	6.20265	-3.50548	0.00993395	0.985233	-4.02219
Klhl23	-1.33808	5.28376	-5.64201	0.000982644	0.114846	-0.186112		Them5	-0.801687	3.63345	-3.50457	0.00994615	0.985233	-4.02234
Gm25526	-1.07697	3.50853	-5.63707	0.000987444	0.114846	-0.190755		Myo15b	1.26694	6.26406	3.50205	0.00997996	0.985233	-4.02276
Aadat	0.939242	9.27341	5.63525	0.000989222	0.114846	-0.192469		Gstp2	0.710331	10.0135	3.5005	0.0100007	0.985233	-4.02301
D630003M21Rik	-1.07677	6.09942	-5.63174	0.000992652	0.114846	-0.195768		Got1	-0.844922	9.9693	-3.49926	0.0100175	0.985233	-4.02322
Per1	-0.98545	8.64771	-5.62917	0.000995169	0.114846	-0.198182		Gm12162	-0.889862	3.05105	-3.49656	0.010054	0.985233	-4.02366
Meg3;Mir770	-1.82496	6.48798	-5.62137	0.00100287	0.114846	-0.205527		Arfgef2	0.744933	8.53543	3.4964	0.0100561	0.985233	-4.02369
Iqgap3	0.999406	5.24977	5.619	0.00100522	0.114846	-0.207758		Gm15457	-0.742552	2.93733	-3.49065	0.0101343	0.985233	-4.02463
Sipa1l2	-1.02368	5.48876	-5.60549	0.00101875	0.114846	-0.220514		Gm24988	1.49073	5.64139	3.48183	0.0102556	0.985233	-4.02609
Chek2	0.979551	4.95708	5.60518	0.00101906	0.114846	-0.220806		Gmds	0.753797	4.65382	3.48084	0.0102693	0.985233	-4.02626
Khk	1.01634	9.29063	5.59745	0.00102689	0.114846	-0.228112		Gm7969	0.749695	2.73814	3.47857	0.0103008	0.985233	-4.02663
Gm11844	1.30521	5.66236	5.59128	0.00103319	0.114846	-0.233944		Gm22502	-0.783201	2.23024	-3.47485	0.0103527	0.985233	-4.02725
Gm24339	-1.08158	7.01622	-5.59101	0.00103347	0.114846	-0.234205		Gm29199	-0.739953	4.12171	-3.4725	0.0103856	0.985233	-4.02764
Gm20555	-0.918082	4.50688	-5.58658	0.00103802	0.114846	-0.238399		Gm25865	-1.01012	6.49346	-3.47093	0.0104076	0.985233	-4.0279
1700096K18Rik	0.901509	5.13097	5.5841	0.00104059	0.114846	-0.240754		Baiap2l1	1.01326	8.3137	3.46541	0.0104855	0.985233	-4.02882
Lgr5	-1.49657	7.71189	-5.58058	0.00104423	0.114846	-0.244088		Serpina12	1.08748	4.90528	3.46535	0.0104864	0.985233	-4.02883
Car5b	1.04045	5.27318	5.58035	0.00104446	0.114846	-0.244306		Txn1	0.700386	7.93919	3.46251	0.0105267	0.985233	-4.02931
Rps19-ps13	-0.904775	3.25026	-5.58002	0.00104481	0.114846	-0.244619		Vmn2r109	-0.852691	3.27001	-3.46188	0.0105357	0.985233	-4.02941
Snord70	-0.955249	6.77869	-5.57868	0.0010462	0.114846	-0.245888		Gm10490	-0.955291	2.56306	-3.46096	0.0105488	0.985233	-4.02956
Fkbp5	-1.56751	6.46093	-5.57244	0.00105271	0.114846	-0.251814		1700044K03Rik	-0.716855	3.66712	-3.46043	0.0105564	0.985233	-4.02965
Gm22043	-1.33533	6.8254	-5.5717	0.00105349	0.114846	-0.25252		Gm22010	0.769159	3.02117	3.46041	0.0105567	0.985233	-4.02966
Mir487b	-1.34205	4.38557	-5.57149	0.00105371	0.114846	-0.252719		Ly6c1	-0.93713	2.59454	-3.45541	0.0106282	0.985233	-4.03049
Rdh13	1.24703	2.77395	5.57136	0.00105383	0.114846	-0.252836		Gm6253	0.78745	4.30038	3.45412	0.0106468	0.985233	-4.03071
Apol11b	-1.72459	5.35189	-5.56711	0.0010583	0.114929	-0.256875		Btg2	-1.78971	7.60189	-3.45145	0.0106854	0.985233	-4.03116
Tsc22d3	-0.917185	6.47994	-5.55992	0.0010659	0.115195	-0.26371		Amd2;Amd1	0.801637	5.30671	3.44423	0.0107903	0.985233	-4.03237
Slc16a10	-0.983479	9.16494	-5.55779	0.00106817	0.115195	-0.265742		Glrb	1.71651	3.80382	3.4418	0.0108259	0.985233	-4.03278
Dhrs3	0.885759	8.55907	5.53568	0.00109199	0.117062	-0.286828		Gm23794	-0.691328	1.84493	-3.44128	0.0108335	0.985233	-4.03286
Olfr1116	1.0556	2.32193	5.53161	0.00109644	0.117062	-0.290718		Snora2b	0.766385	3.53125	3.4385	0.0108744	0.985233	-4.03333
Gm24876	-1.08148	4.2107	-5.53129	0.00109678	0.117062	-0.291023		Gpcpd1	0.973121	10.0618	3.43596	0.0109119	0.985233	-4.03376
Bmp6	0.989634	4.80581	5.52635	0.00110222	0.117239	-0.295751		Cryge	-0.688283	2.22497	-3.43271	0.0109601	0.985233	-4.03431
Tspyl2	-0.930177	6.25097	-5.52293	0.00110599	0.117239	-0.299021		Reep2	-0.773336	5.93793	-3.43115	0.0109834	0.985233	-4.03457
Glrb	0.955607	3.30091	5.51594	0.00111376	0.117373	-0.305717		n-R5s160	-0.692541	3.5233	-3.42511	0.0110738	0.985233	-4.0356
Rps15	1.21167	3.62568	5.51464	0.00111521	0.117373	-0.306963		n-R5s71	1.44437	5.90987	3.42086	0.0111378	0.985233	-4.03632
Cyp3a59	0.905486	7.02765	5.51149	0.00111873	0.117373	-0.309979		Gm22685	0.718766	3.18139	3.42042	0.0111444	0.985233	-4.03639
Mir1898	-0.926603	5.19531	-5.50489	0.00112616	0.117373	-0.316315		Sugct	0.749481	5.85407	3.41979	0.011154	0.985233	-4.0365
Gm22588	1.01387	2.56803	5.50489	0.00112616	0.117373	-0.316315		2210010C04Rik	-0.687668	3.65822	-3.41799	0.0111814	0.985233	-4.0368
Gen1	1.03461	5.01999	5.49836	0.00113356	0.11775	-0.322591		Hsd3b3	1.33363	7.67958	3.41412	0.0112403	0.985233	-4.03746
Snord14e;Hspa8	-1.31336	8.52621	-5.49046	0.00114258	0.118292	-0.330187		Pecam1	-0.748079	6.47593	-3.41291	0.0112587	0.985233	-4.03767
H1fx	0.90663	6.22348	5.48559	0.00114819	0.118477	-0.334876		Nmrk1	0.933655	6.15055	3.4098	0.0113065	0.985233	-4.0382
Fam102a	-0.922137	7.28111	-5.47915	0.00115564	0.118744	-0.341075		Ltb	-0.905184	6.24133	-3.40879	0.011322	0.985233	-4.03837
Arrdc3	1.07013	9.53228	5.47422	0.0011614	0.118744	-0.345836		Cryaa	-0.705837	4.90554	-3.4009	0.0114441	0.985233	-4.03972
Tle1	-1.20252	8.27548	-5.47061	0.00116562	0.118744	-0.349318		n-R5s180	-0.693441	5.52118	-3.39799	0.0114895	0.985233	-4.04021
Snord32a;Rpl13a	-0.997604	11.3011	-5.47023	0.00116607	0.118744	-0.349685		Olfr700	1.08552	4.22527	3.39617	0.0115181	0.985233	-4.04053
Snord1c	-0.873243	5.59755	-5.4581	0.00118041	0.119435	-0.361403		Cyp2r1	0.766338	7.00143	3.39223	0.01158	0.985233	-4.0412
Ngf	-0.944712	5.78268	-5.45799	0.00118055	0.119435	-0.361518		LOC102639847;Gm10083	-0.742081	4.08994	-3.3915	0.0115915	0.985233	-4.04133
Rab26os	-1.02757	6.06853	-5.45071	0.00118924	0.119744	-0.368558		Olfr297	-1.02908	2.08332	-3.38643	0.0116718	0.985233	-4.0422
Mir103-2	-1.17489	4.38121	-5.44517	0.00119592	0.119744	-0.373927		Kif5c	-0.944696	7.92448	-3.38313	0.0117244	0.985233	-4.04277
Casp6;Gm40150	0.951998	7.79561	5.44388	0.00119747	0.119744	-0.375174		Hmgcr	0.675222	9.03828	3.38117	0.0117558	0.985233	-4.0431
H2-Q1	1.25832	6.24191	5.44132	0.00120058	0.119744	-0.37766		Trbc2	-0.748403	6.39496	-3.38105	0.0117578	0.985233	-4.04313
Gm24054	-0.897237	3.6055	-5.43943	0.00120288	0.119744	-0.379496		Serpine2	0.675039	5.42087	3.38038	0.0117684	0.985233	-4.04324
LOC101055758;Gm7592	1.27274	4.8039	5.43567	0.00120745	0.119816	-0.383142		Gm41	-0.881058	2.98868	-3.37713	0.0118207	0.985233	-4.0438
Prim1	0.952413	6.0501	5.42234	0.00122386	0.120815	-0.396103		Cacna1i	-0.698595	3.56207	-3.37663	0.0118289	0.985233	-4.04389
Gm23699	-1.27757	4.91667	-5.42118	0.0012253	0.120815	-0.397232		Ypel4	-0.706016	5.36099	-3.37224	0.0118999	0.985233	-4.04465
Trim34b;Trim34a	-0.946504	5.17546	-5.40722	0.00124277	0.121572	-0.410825		Sdr9c7	1.52891	7.60787	3.37047	0.0119287	0.985233	-4.04495
LOC102636988;Gm11728	-2.01298	4.79931	-5.40626	0.00124398	0.121572	-0.411764		BC094916	-0.771954	2.01839	-3.37015	0.0119339	0.985233	-4.04501
Gm16573	-0.97984	6.05638	-5.40088	0.00125079	0.121572	-0.417013		Gm22270	1.68641	6.065	3.36309	0.0120495	0.985233	-4.04623
Hexa	-0.973944	8.39875	-5.40044	0.00125135	0.121572	-0.417441		Saxo1os	-0.70643	3.75708	-3.35932	0.0121117	0.985233	-4.04689
Epb42	-1.15191	5.04667	-5.3995	0.00125255	0.121572	-0.418361		Gm24141	-0.726713	4.26132	-3.35676	0.0121542	0.985233	-4.04733
Mup10;Mup11	2.04646	8.60985	5.39421	0.00125931	0.121847	-0.423535		Fam188a	0.709624	8.08818	3.35539	0.0121769	0.985233	-4.04757
Aqp4	1.04148	3.72618	5.38581	0.00127011	0.121973	-0.431748		Ctns	0.81623	8.59105	3.3547	0.0121885	0.985233	-4.04769
Mir145a	1.01588	2.57683	5.38157	0.00127561	0.121973	-0.435898		D130020L05Rik	0.679621	4.03437	3.35445	0.0121926	0.985233	-4.04774
Tmem86a	0.973307	6.36915	5.3797	0.00127804	0.121973	-0.43773		Car4	1.06621	7.92098	3.35201	0.0122334	0.985233	-4.04816
Jchain	1.13308	3.40565	5.37564	0.00128334	0.121973	-0.441709		Cldnd2	-0.776479	5.21547	-3.34721	0.0123139	0.985233	-4.049
LOC100041903	1.30917	4.75432	5.375	0.00128417	0.121973	-0.442335		Krt2	0.667634	3.69017	3.34572	0.012339	0.985233	-4.04926
Gm15433	1.30917	4.75432	5.375	0.00128417	0.121973	-0.442335		Trav7n-4	0.675364	2.46451	3.34186	0.0124045	0.985233	-4.04994
Cers6	-0.921743	8.78423	-5.36295	0.00130006	0.122716	-0.454166		Osbpl8	0.678868	8.4811	3.34125	0.0124149	0.985233	-4.05004
Rab4a	-0.92913	5.56323	-5.3621	0.00130118	0.122716	-0.454995		Olfr419	-0.672098	4.04667	-3.34092	0.0124203	0.985233	-4.0501
5031434C07Rik	-0.895808	3.34047	-5.36009	0.00130385	0.122716	-0.456972		Mup20;Mup-ps19	2.48904	8.44186	3.34034	0.0124303	0.985233	-4.0502
1700021L23Rik;4933435F18Rik	-0.994976	3.84277	-5.35309	0.00131321	0.123224	-0.463856		Itih5	-0.728061	8.37025	-3.33921	0.0124496	0.985233	-4.0504
Mir300	-2.22308	4.38484	-5.34265	0.00132731	0.124049	-0.474137		Gm24933	-0.763469	1.94425	-3.33636	0.0124982	0.985233	-4.0509
Zdhhc2	1.218	5.05454	5.34067	0.00133	0.124049	-0.476084		Csad	1.11035	7.11534	3.3342	0.0125353	0.985233	-4.05128
Adtrp	0.93522	7.34476	5.3358	0.00133665	0.124297	-0.480893		Cyp26c1	-0.695728	3.32069	-3.33366	0.0125445	0.985233	-4.05137
LOC105246895;Gm11772	0.962351	5.90161	5.32272	0.00135469	0.125598	-0.493804		Gm25856	0.671815	3.83191	3.33175	0.0125775	0.985233	-4.05171
Airn	-1.13332	4.82994	-5.31507	0.00136537	0.126211	-0.501376		9830107B12Rik	-0.671356	4.3712	-3.3316	0.0125799	0.985233	-4.05173
Notum	-0.880889	7.68846	-5.30939	0.00137336	0.126231	-0.507001		Cyp4b1	-0.677922	5.00345	-3.32368	0.0127174	0.985233	-4.05313
Gm2058	1.01525	7.2806	5.30847	0.00137466	0.126231	-0.507911		Gm4987	0.663965	3.97588	3.31986	0.0127842	0.985233	-4.0538
Slco1a1	1.0435	10.6202	5.30535	0.00137908	0.126231	-0.511008		Rpl23a-ps1	0.843031	4.04542	3.31935	0.0127931	0.985233	-4.05389
Hspa5	-0.870407	9.69307	-5.30265	0.00138292	0.126231	-0.513686		Gm10130	1.09511	4.24644	3.31891	0.0128008	0.985233	-4.05397
Gm25720	-2.14081	3.19743	-5.30055	0.00138591	0.126231	-0.51577		Kcnab3os	-0.668331	3.66832	-3.31152	0.0129313	0.985233	-4.05528
Gch1	0.944862	7.72334	5.29223	0.00139782	0.12648	-0.524028		Rpl21-ps7	0.806363	8.42632	3.31032	0.0129527	0.985233	-4.05549
Acot2	1.12603	8.53963	5.29072	0.0014	0.12648	-0.525525		Gm7271	-0.692547	3.49486	-3.31007	0.0129571	0.985233	-4.05554
Krtap19-9b;Krtap19-9a	1.13882	2.23241	5.28812	0.00140375	0.12648	-0.528109		Fos	-1.35714	6.38701	-3.31004	0.0129576	0.985233	-4.05554
Snord93	-2.03797	4.61835	-5.28731	0.00140492	0.12648	-0.528916		Gm23554	-1.15464	4.23316	-3.30709	0.0130103	0.985233	-4.05606
Ptgds	1.55961	5.98626	5.27437	0.0014238	0.127687	-0.541795		Gm24695	1.09811	3.7649	3.30682	0.013015	0.985233	-4.05611
C6	1.38967	7.70809	5.2725	0.00142655	0.127687	-0.543661		Zfp759	0.720044	4.93473	3.30486	0.0130503	0.985233	-4.05646
Gm22362	-0.978413	5.21234	-5.26127	0.0014432	0.128806	-0.554864		Syne1	0.722217	4.43376	3.30365	0.013072	0.985233	-4.05668
Apoo-ps	0.954246	6.79166	5.25792	0.0014482	0.128882	-0.558205		Gm16272	-0.735779	3.72184	-3.30364	0.0130722	0.985233	-4.05668
Gm23523	-1.28075	1.96744	-5.24605	0.00146612	0.130103	-0.570079		Gm23101	-0.669007	2.08956	-3.30201	0.0131014	0.985233	-4.05697
Leng8	-0.956708	7.45323	-5.23484	0.00148325	0.131248	-0.581305		D130040H23Rik	0.701029	3.17835	3.30136	0.0131131	0.985233	-4.05708
Marc1	1.06022	9.6388	5.22991	0.00149087	0.131546	-0.586257		Creb3l1	-0.782262	4.61691	-3.30016	0.0131348	0.985233	-4.0573
Aspa	1.15735	6.15853	5.22719	0.00149508	0.131546	-0.588984		Gm23986	-0.802532	1.87396	-3.29949	0.0131469	0.985233	-4.05742
Lrrc61	0.945203	6.44143	5.21983	0.00150656	0.132132	-0.596381		Rhag	-0.657172	4.08023	-3.298	0.0131738	0.985233	-4.05768
Smc4	0.875009	7.3786	5.21647	0.00151183	0.132132	-0.599756		Ngp	-0.674126	4.07151	-3.29729	0.0131868	0.985233	-4.05781
Per2;9830107B12Rik	-1.25392	6.49894	-5.21477	0.0015145	0.132132	-0.601468		Gm11981	-0.750438	3.93591	-3.29592	0.0132116	0.985233	-4.05805
Sgms2	1.08283	8.9234	5.202	0.00153476	0.133183	-0.614322		Gm26075	-0.676867	2.78187	-3.29475	0.0132329	0.985233	-4.05826
Igkv4-72	0.991431	4.01099	5.20177	0.00153513	0.133183	-0.614553		Fhl3	-0.692941	6.50858	-3.29158	0.0132908	0.985233	-4.05883
Oaz1	0.970169	6.66177	5.19885	0.00153982	0.133218	-0.617504		Ccdc172	-0.672548	2.64094	-3.2902	0.0133158	0.985233	-4.05907
Top2a	0.978895	5.9984	5.19044	0.00155338	0.133952	-0.625989		Pcdhb22	-0.669053	3.68735	-3.2873	0.0133692	0.985233	-4.05959
Gm24461	-1.04098	2.74534	-5.18825	0.00155693	0.133952	-0.628198		Ssxb1;Ssxb11;Ssxb12	-0.75493	2.74481	-3.28443	0.0134221	0.985233	-4.0601
Cdc25c	1.03468	4.53329	5.16627	0.00159311	0.135382	-0.650444		Ighv1-77	-0.652876	3.38427	-3.28296	0.0134493	0.985233	-4.06037
Arhgef26	-1.07407	6.97589	-5.16462	0.00159586	0.135382	-0.652118		Gm22816	-0.948292	4.48776	-3.28118	0.0134823	0.985233	-4.06069
Tuba4a	-0.846125	8.47887	-5.15439	0.00161306	0.135382	-0.662504		1700071K01Rik	-0.693804	3.92613	-3.27905	0.013522	0.985233	-4.06107
Amt	0.929851	7.64838	5.14988	0.00162069	0.135382	-0.66708		Tcrb-J;Trbc1	-0.695712	5.83071	-3.27698	0.0135606	0.985233	-4.06144
Ddx17	-1.04737	8.19122	-5.14896	0.00162226	0.135382	-0.668018		Igdcc4	-0.906809	6.25661	-3.27508	0.013596	0.985233	-4.06178
Spdl1	0.930102	5.36867	5.13642	0.00164376	0.135382	-0.680779		Polr2d	0.867239	5.5262	3.26733	0.0137421	0.985233	-4.06318
LOC105246088;LOC105246089	1.04464	5.96339	5.1363	0.00164396	0.135382	-0.680897		Gm26276	-0.653545	2.43626	-3.25876	0.0139057	0.985233	-4.06473
4732465J04Rik	0.978154	5.42504	5.13616	0.0016442	0.135382	-0.681041		Gm23889	-0.70641	4.5312	-3.25828	0.013915	0.985233	-4.06481
3110057O12Rik	0.969632	6.252	5.1327	0.0016502	0.135382	-0.684572		Mir3097	-0.799743	3.19279	-3.25436	0.0139903	0.985233	-4.06552
Rab30	1.00695	7.2093	5.13268	0.00165022	0.135382	-0.684584		Nfe2l2	0.77309	8.92846	3.25172	0.0140415	0.985233	-4.066
Gm10212	-0.980838	2.48777	-5.12739	0.00165944	0.135382	-0.689987		Gm14412	1.45382	4.64953	3.2508	0.0140593	0.985233	-4.06617
Gm26005	1.06954	1.83198	5.127	0.00166011	0.135382	-0.690381		Gm24471	-0.711852	4.741	-3.24895	0.0140953	0.985233	-4.0665
Gm21887	-1.25611	9.45491	-5.12519	0.00166327	0.135382	-0.692225		Gm22470	-0.682045	2.38284	-3.24827	0.0141086	0.985233	-4.06663
Gm6055	1.04774	6.55641	5.12432	0.00166481	0.135382	-0.693119		mt-Ts2;mt-Tl2	1.13325	5.50702	3.24536	0.0141655	0.985233	-4.06715
Tlr5	1.09664	6.29272	5.12153	0.00166969	0.135382	-0.695963		Gm22762	-0.650008	2.57512	-3.2437	0.014198	0.985233	-4.06746
Lenep;Flad1	-0.880234	5.95266	-5.1175	0.00167679	0.135382	-0.700075		LOC100125594;Gm14152	-0.656799	1.78331	-3.24052	0.0142606	0.985233	-4.06804
Gm22009	-1.08569	8.3249	-5.11666	0.00167828	0.135382	-0.700938		Apoo-ps	0.704706	6.7268	3.24032	0.0142644	0.985233	-4.06807
Zfp954	0.846612	5.2794	5.11264	0.00168539	0.135382	-0.705041		Acacb	0.650517	6.02527	3.23919	0.0142868	0.985233	-4.06828
Mreg	0.839001	7.0314	5.11025	0.00168966	0.135382	-0.707493		Mad2l1	1.48149	6.5327	3.23868	0.0142968	0.985233	-4.06837
Spon2	1.68611	5.87209	5.10954	0.00169092	0.135382	-0.70822		Dcbld2	0.734223	7.19301	3.2346	0.0143779	0.985233	-4.06912
Cxcl1	-1.40783	7.08666	-5.10904	0.0016918	0.135382	-0.708725		Gm1988	-0.725612	2.44181	-3.23338	0.0144021	0.985233	-4.06934
Slc22a27	1.32415	7.27938	5.10901	0.00169187	0.135382	-0.708764		Mir5123	-1.47492	4.78156	-3.23173	0.0144349	0.985233	-4.06964
Olfr791	0.83546	2.24594	5.10695	0.00169553	0.135382	-0.710864		Cst6	-0.713637	2.35775	-3.22863	0.0144971	0.985233	-4.07021
Tefm	0.876469	4.51807	5.10589	0.00169743	0.135382	-0.711951		Prss2	-0.779669	3.41424	-3.22741	0.0145217	0.985233	-4.07043
Wbscr27	0.832531	6.59251	5.10307	0.00170249	0.135382	-0.714838		Prom2	-0.785978	5.59365	-3.227	0.0145299	0.985233	-4.0705
Gm22571	-1.7166	3.49338	-5.10276	0.00170305	0.135382	-0.715154		Rpl10a-ps2	-0.68924	4.17961	-3.22674	0.0145351	0.985233	-4.07055
Mir5124a	-1.12874	5.17993	-5.10249	0.00170354	0.135382	-0.715436		Mir713	0.655486	3.46796	3.22247	0.0146213	0.985233	-4.07133
Mir1906-1;Mir1906-2	-1.42507	7.09441	-5.10151	0.0017053	0.135382	-0.716439		Olfr68	-0.83617	2.08989	-3.21413	0.0147913	0.985233	-4.07287
Atp1b2	-0.887379	4.77527	-5.09814	0.00171138	0.135382	-0.719893		Plcg1	0.678586	6.55966	3.21111	0.0148534	0.985233	-4.07342
Slc35d2	0.958934	8.54923	5.09724	0.001713	0.135382	-0.720813		Gm24318	0.940166	3.15887	3.21087	0.0148582	0.985233	-4.07347
Amy2a5;Amy2a3	-2.3328	8.772	-5.09384	0.00171916	0.135382	-0.724295		Gm4450	0.666811	5.49733	3.21016	0.014873	0.985233	-4.0736
Cyp7b1	1.51378	8.66136	5.09377	0.00171929	0.135382	-0.724373		Mir1930;Ube2g2	0.852636	3.517	3.20806	0.0149164	0.985233	-4.07399
Nek2	1.10291	6.31904	5.09341	0.00171994	0.135382	-0.724736		Mastl	-0.704648	4.37199	-3.20785	0.0149207	0.985233	-4.07402
Sugct	1.31852	6.64674	5.09241	0.00172176	0.135382	-0.725763		Mfsd2a	1.47845	7.08413	3.20529	0.0149738	0.985233	-4.0745
Gm25131	-0.915724	1.86372	-5.08919	0.00172763	0.135501	-0.729068		Mir5106	-0.842546	2.42983	-3.2049	0.0149818	0.985233	-4.07457
Ier3	-0.912721	5.70941	-5.08646	0.00173262	0.13555	-0.73187		Ahsa2	0.661243	7.08495	3.20472	0.0149857	0.985233	-4.0746
Mrps36-ps1	1.05118	3.79139	5.08199	0.00174084	0.135575	-0.736467		Gm3934;Gstp2	0.675526	9.77706	3.20378	0.0150053	0.985233	-4.07478
Ica1	-0.827601	5.28425	-5.08154	0.00174166	0.135575	-0.736925		Gm10560;Ttll10	-0.676203	4.46666	-3.20176	0.0150473	0.985233	-4.07515
Ube2a	0.83855	5.94549	5.07285	0.00175776	0.136152	-0.745863		H2afx	0.671938	7.78161	3.20108	0.0150614	0.985233	-4.07527
Serpina12	1.24754	5.73977	5.0728	0.00175784	0.136152	-0.74591		Mphosph8	0.64195	6.14508	3.19583	0.0151717	0.985233	-4.07625
5033403H07Rik	1.06394	4.20763	5.06958	0.00176385	0.136278	-0.749227		Fam136a	0.654727	7.04019	3.19239	0.0152443	0.985233	-4.07688
Hmmr	1.11156	5.0855	5.06582	0.00177089	0.136482	-0.753097		Gm5481	0.636396	5.97343	3.19145	0.0152643	0.985233	-4.07706
Mmd2	1.66741	7.81021	5.05594	0.00178956	0.137579	-0.763288		Mir3101;Rab4b	-0.723758	3.30313	-3.19079	0.0152783	0.985233	-4.07718
Rnf152	1.0706	5.69729	5.05149	0.00179802	0.137609	-0.767876		Khdc1a	-0.750245	2.84629	-3.1875	0.0153482	0.985233	-4.07779
Sidt1	-0.864086	7.12036	-5.05108	0.00179881	0.137609	-0.768301		Zfp81	0.639649	4.0773	3.18499	0.015402	0.985233	-4.07826
Hc	-0.836269	10.1566	-5.0417	0.00181683	0.138512	-0.777993		Ipo4	-0.641687	5.55593	-3.18398	0.0154236	0.985233	-4.07845
Gm14444	1.03957	2.90054	5.03918	0.00182171	0.138512	-0.780603		Gm16117	-0.683889	2.49752	-3.17964	0.015517	0.985233	-4.07926
Tnfsf10	1.08749	5.21948	5.038	0.001824	0.138512	-0.781823		Cacna1c	1.06479	6.20613	3.17681	0.0155782	0.985233	-4.07978
Smad5	-1.12744	6.87331	-5.03236	0.00183498	0.138673	-0.787662		Rpl30	1.46874	5.69094	3.17288	0.0156636	0.985233	-4.08052
Plk1	1.48004	7.22153	5.03023	0.00183914	0.138673	-0.789863		Gm7665	0.895149	2.57989	3.17038	0.0157182	0.985233	-4.08099
1700040L02Rik	0.879187	6.67761	5.02982	0.00183993	0.138673	-0.790284		Gm22155	1.60889	5.15787	3.17033	0.0157194	0.985233	-4.081
Mir377	-2.0996	4.27145	-5.02706	0.00184536	0.138673	-0.793149		Ighv14-2	-0.763087	2.36856	-3.16586	0.0158176	0.985233	-4.08183
Tcrg-C1	-1.09178	4.63788	-5.02534	0.00184873	0.138673	-0.794927		Gm23752	-0.727494	3.31912	-3.16544	0.0158268	0.985233	-4.08191
Gm13528	0.875709	5.54834	5.01949	0.00186031	0.138673	-0.801003		Gm3443	-0.665245	3.39409	-3.16535	0.0158288	0.985233	-4.08193
Mir1192	-0.822248	4.08969	-5.01673	0.00186579	0.138673	-0.803862		Ccdc120	-0.718584	5.72435	-3.16523	0.0158315	0.985233	-4.08195
Gm24494	-0.902479	10.3014	-5.01504	0.00186915	0.138673	-0.805615		Pex11a	0.643949	6.50487	3.16453	0.0158469	0.985233	-4.08208
Ppp1r3b	-0.929533	6.79267	-5.01269	0.00187385	0.138673	-0.808061		Gm25770	-0.687411	3.32	-3.16426	0.0158529	0.985233	-4.08213
Gm24717	-1.17146	2.88826	-5.01024	0.00187875	0.138673	-0.810602		Slco1a1	0.709194	10.5192	3.16401	0.0158582	0.985233	-4.08218
Casp3	0.822039	6.84861	5.00671	0.00188585	0.138673	-0.814273		Ube2u	0.695382	3.27086	3.16286	0.0158837	0.985233	-4.08239
Klrb1a	-1.4127	2.63412	-5.00419	0.00189093	0.138673	-0.816894		Sall3	-0.630019	4.24361	-3.15383	0.0160849	0.985233	-4.08409
Reep2	-1.0642	5.79221	-5.00032	0.00189877	0.138673	-0.820919		Ubxn2b	0.64558	5.38457	3.14956	0.0161809	0.985233	-4.0849
Cyp4f17	0.883235	6.14556	4.99399	0.00191167	0.138673	-0.827514		Gm24780	0.985486	5.42682	3.14825	0.0162106	0.985233	-4.08514
Ccnb2	1.09526	6.55301	4.99142	0.00191693	0.138673	-0.830191		Ceacam14	-0.773767	3.36355	-3.14723	0.0162338	0.985233	-4.08534
Agpat9	0.922131	6.90709	4.99026	0.00191931	0.138673	-0.831403		Mrpl49	0.667196	6.55198	3.14398	0.0163076	0.985233	-4.08595
Acsl4	-1.09712	9.62351	-4.98764	0.00192471	0.138673	-0.834139		Akr1c14	1.37897	9.45751	3.14089	0.016378	0.985233	-4.08654
Gm23901	0.958468	3.81777	4.98653	0.00192699	0.138673	-0.835293		Prl	-0.675207	2.77514	-3.14029	0.0163918	0.985233	-4.08665
Ugt2b38	0.988468	2.64782	4.98449	0.00193121	0.138673	-0.83742		Anxa9	-0.628243	6.31494	-3.13935	0.0164132	0.985233	-4.08683
Gm13773	0.997742	6.01116	4.98394	0.00193234	0.138673	-0.837992		Gm24112	-0.907856	4.98698	-3.13674	0.0164732	0.985233	-4.08732
Hadhb	0.810157	9.23408	4.98247	0.00193539	0.138673	-0.839526		Hist1h2aa	-0.777656	4.68609	-3.1336	0.0165455	0.985233	-4.08792
Alg13	0.875049	5.31303	4.98134	0.00193774	0.138673	-0.840708		Tmem143	0.630564	5.12162	3.13289	0.0165619	0.985233	-4.08805
Gm4951	-0.980429	9.08565	-4.98117	0.00193809	0.138673	-0.840887		Caskin2	0.621434	5.5764	3.12409	0.0167669	0.985233	-4.08972
Ccnb1	1.34218	6.68352	4.98086	0.00193873	0.138673	-0.841208		Eepd1	0.722052	6.34839	3.1233	0.0167856	0.985233	-4.08988
Txn1	0.82387	7.99433	4.9786	0.00194344	0.138673	-0.843571		Trpd52l3	-0.757739	3.95275	-3.12194	0.0168176	0.985233	-4.09013
Mir340	-0.854224	2.7756	-4.97708	0.00194661	0.138673	-0.84516		Zfp457	1.05849	3.51942	3.12186	0.0168194	0.985233	-4.09015
Osmr	-1.07314	6.56822	-4.97705	0.00194666	0.138673	-0.845185		Adap2	0.772467	8.22334	3.11883	0.0168907	0.985233	-4.09073
5730416F02Rik	-0.80046	3.93964	-4.9705	0.00196039	0.139084	-0.852035		Wee1	1.00428	6.32867	3.11442	0.0169954	0.985233	-4.09157
Nudt2	0.795942	5.99408	4.97003	0.00196138	0.139084	-0.852529		Rnu6-ps2	-0.635309	4.40414	-3.10828	0.017142	0.985233	-4.09274
Lepr	-1.99105	6.13823	-4.96645	0.00196894	0.139301	-0.856276		Flrt2	-0.761446	4.12978	-3.10704	0.0171717	0.985233	-4.09298
Tmem144	0.862962	6.72799	4.95983	0.00198299	0.139742	-0.863207		Gm13598	-0.627606	2.7433	-3.10374	0.0172514	0.985233	-4.09361
Lpl	-0.868055	9.23183	-4.95824	0.00198638	0.139742	-0.864872		Gm4924	0.698407	2.53228	3.10124	0.0173118	0.985233	-4.09409
Sesn3	0.799978	7.24949	4.95707	0.00198886	0.139742	-0.866091		Gm24561	-0.654851	2.1073	-3.1007	0.0173251	0.985233	-4.0942
Slc13a5	1.3248	5.63118	4.95506	0.00199316	0.139742	-0.868198		Gm26064	-0.856895	3.40828	-3.10058	0.017328	0.985233	-4.09422
Hist1h4i	1.11165	4.87684	4.94472	0.00201546	0.140987	-0.879048		Tmsb10	-0.687102	4.91132	-3.09858	0.0173765	0.985233	-4.09461
Bhlhe41	1.03296	3.7891	4.9304	0.00204681	0.142264	-0.894106		Gm24536	0.73539	2.22999	3.09697	0.0174159	0.985233	-4.09492
Gm10436	-0.804747	1.93986	-4.92858	0.00205083	0.142264	-0.896017		Pla2g5	0.7508	4.68438	3.0958	0.0174444	0.985233	-4.09514
Gm7665	1.08674	2.44121	4.92822	0.00205163	0.142264	-0.896398		Gm25225	-0.658241	1.56798	-3.09506	0.0174625	0.985233	-4.09528
Ugt2b1	1.14968	11.2126	4.92735	0.00205355	0.142264	-0.897312		Mir695	-0.805357	2.88	-3.09321	0.0175079	0.985233	-4.09564
Wdr6	0.835954	5.26235	4.92564	0.00205734	0.142264	-0.899114		Gm20461	0.94185	2.49194	3.09167	0.0175458	0.985233	-4.09594
Gm2027	-0.802936	2.37629	-4.9239	0.0020612	0.142264	-0.900943		Rev3l	0.631266	6.89461	3.09054	0.0175736	0.985233	-4.09615
Ttc39aos1	-1.01908	8.49094	-4.92028	0.00206929	0.142454	-0.904764		Gstm2-ps1	1.07328	7.30065	3.08738	0.0176517	0.985233	-4.09676
Bex1	-1.30461	7.50893	-4.91795	0.0020745	0.142454	-0.907221		Gm20536	0.984874	6.21369	3.0864	0.0176759	0.985233	-4.09695
Slc30a10	0.907481	6.61041	4.91652	0.00207772	0.142454	-0.908731		Gm25899	0.672617	1.79456	3.08326	0.017754	0.985233	-4.09756
LOC102634533;Gm14966	-0.897018	3.90363	-4.91353	0.00208443	0.1426	-0.911882		Rbp2	0.641107	5.60201	3.08097	0.0178112	0.985233	-4.098
C330021F23Rik	1.23438	5.56643	4.90747	0.00209814	0.142808	-0.918284		Magea1	-0.629361	2.77245	-3.07997	0.0178363	0.985233	-4.0982
Gm24091;Gm23711	-0.883866	3.36015	-4.90609	0.00210127	0.142808	-0.91974		5330417C22Rik	-0.61999	6.33522	-3.07672	0.0179178	0.985233	-4.09883
Gm23711	-0.883866	3.36015	-4.90609	0.00210127	0.142808	-0.91974		Irs1	0.83044	4.47443	3.07669	0.0179184	0.985233	-4.09883
Mir758	-0.826966	5.31773	-4.90119	0.00211245	0.143254	-0.924918		Nrgn	0.614247	4.88287	3.07446	0.0179748	0.985233	-4.09927
Mr1	1.10633	7.90462	4.89104	0.0021358	0.14347	-0.935657		Gm24582	-0.97468	3.6223	-3.07345	0.0180002	0.985233	-4.09946
Cldn13	-0.788719	5.16588	-4.88951	0.00213934	0.14347	-0.937276		Sult2a4	-0.724952	4.06146	-3.07233	0.0180286	0.985233	-4.09968
Gm36091	0.852024	5.51729	4.88877	0.00214106	0.14347	-0.938062		Ighv1-67	1.08024	2.97	3.07231	0.018029	0.985233	-4.09968
Gm23750	-1.14789	2.66065	-4.88687	0.00214547	0.14347	-0.940071		Gm7551	0.81629	7.38647	3.07157	0.0180479	0.985233	-4.09983
Rnasel	-1.03081	5.03889	-4.8867	0.00214587	0.14347	-0.940255		Rpl21	1.04839	5.33782	3.07008	0.0180858	0.985233	-4.10012
Trip13	0.790683	5.31637	4.88496	0.00214993	0.14347	-0.942101		Jun	-0.749634	8.04486	-3.06853	0.0181251	0.985233	-4.10042
Hsd3b5	0.954482	4.22377	4.88388	0.00215243	0.14347	-0.943237		Gm22761;Gm13879	0.959588	4.99653	3.06805	0.0181372	0.985233	-4.10051
Mgll	1.04782	7.47729	4.88202	0.00215678	0.14347	-0.94521		Cyr61	1.68842	7.64976	3.06775	0.018145	0.985233	-4.10057
Neat1	-2.01129	8.8734	-4.88185	0.0021572	0.14347	-0.945397		Slc22a4	0.815128	3.71032	3.06702	0.0181636	0.985233	-4.10071
B930095G15Rik	-0.806406	5.47259	-4.87591	0.00217114	0.144016	-0.951692		Gm25220	0.680736	2.12769	3.06434	0.0182321	0.985233	-4.10123
Cenpf	1.04462	5.90244	4.8743	0.00217495	0.144016	-0.953405		Trav14-2	-0.653747	2.16773	-3.06389	0.0182437	0.985233	-4.10132
Mospd2	0.932918	6.63384	4.87245	0.00217933	0.144016	-0.955371		Slc28a2	0.651083	4.27299	3.06201	0.018292	0.985233	-4.10169
Etfdh	0.892184	10.0927	4.86955	0.0021862	0.144164	-0.958449		Apol7a	1.03578	6.64373	3.05872	0.0183769	0.985233	-4.10233
Mir453	-2.76958	6.05244	-4.86718	0.00219185	0.144231	-0.960975		Olfr1298	-0.630978	2.97005	-3.05852	0.018382	0.985233	-4.10237
Gm7265	-0.915469	5.31412	-4.86101	0.00220661	0.144564	-0.967533		Akr1cl	-0.624773	3.50201	-3.05754	0.0184075	0.985233	-4.10256
Dmgdh	0.828408	10.0985	4.85939	0.0022105	0.144564	-0.969255		Gm22158	-0.678701	2.99873	-3.05487	0.0184766	0.985233	-4.10308
Amy2a5;Amy2a4;Amy2a3;Amy2a2	-2.1238	8.81838	-4.85812	0.00221355	0.144564	-0.970607		Akr1c13	0.65323	7.57139	3.05478	0.0184791	0.985233	-4.1031
Gm12865	-0.845867	4.15888	-4.85315	0.00222557	0.144564	-0.975899		Fdps	0.624301	8.84666	3.05396	0.0185003	0.985233	-4.10326
Cdk1	1.19338	5.82844	4.852	0.00222836	0.144564	-0.977126		Ccl26	-0.628838	3.14742	-3.05395	0.0185007	0.985233	-4.10326
Il18	0.851025	6.7586	4.85183	0.00222878	0.144564	-0.977308		Ighv1-34	0.685401	4.09899	3.05034	0.0185948	0.985233	-4.10397
Pbld1	0.857174	9.18008	4.85152	0.00222951	0.144564	-0.977631		Gm5278;Gm22752	0.725094	5.06964	3.04712	0.0186794	0.985233	-4.1046
Snord100	-0.794585	10.8363	-4.84919	0.00223519	0.144631	-0.980119		Gbp6	0.733513	2.87795	3.04677	0.0186884	0.985233	-4.10467
Urah	0.865328	8.06774	4.84267	0.00225114	0.145171	-0.987076		6720489N17Rik	-0.668396	3.4463	-3.04257	0.0187994	0.985233	-4.10549
1700020D05Rik	-0.972893	4.00643	-4.84196	0.00225289	0.145171	-0.987834		LOC102636558	0.790123	4.16588	3.03865	0.0189034	0.985233	-4.10626
Acaa1b	0.907928	6.94204	4.83684	0.0022655	0.145464	-0.993294		Aldh1a2	-0.661547	4.14458	-3.03817	0.0189162	0.985233	-4.10635
Lncpint	-1.16249	7.06154	-4.83631	0.00226681	0.145464	-0.993859		Slc17a8	0.630942	5.68514	3.03804	0.0189197	0.985233	-4.10638
Cyp2f2	1.20196	10.4503	4.82956	0.00228357	0.146223	-1.00107		n-R5s151	1.02219	7.08939	3.03655	0.0189596	0.985233	-4.10667
Lyrm2	0.870013	6.12429	4.82569	0.00229327	0.146223	-1.00522		Ppp1r3fos	-0.709549	4.00284	-3.03635	0.0189649	0.985233	-4.10671
n-R5s154	0.804311	3.62598	4.82421	0.00229698	0.146223	-1.0068		Btnl1	-0.627794	3.2988	-3.03462	0.0190111	0.985233	-4.10705
Mest	1.3417	5.30843	4.82396	0.00229761	0.146223	-1.00707		1700028E10Rik	-0.697899	4.30712	-3.03377	0.0190338	0.985233	-4.10722
Fam25c	0.890119	6.49168	4.82121	0.00230451	0.146223	-1.01001		Gm36800	-0.625589	3.1323	-3.03085	0.0191124	0.985233	-4.1078
Ska3	0.884052	3.74153	4.82008	0.00230737	0.146223	-1.01122		Idi1	0.61665	7.61179	3.03045	0.0191233	0.985233	-4.10788
Rpl26-ps4	0.79335	2.29925	4.81842	0.00231158	0.146223	-1.013		Apoo	0.837946	5.66142	3.03037	0.0191254	0.985233	-4.10789
Mir382	-1.86175	4.98737	-4.81233	0.00232703	0.146395	-1.01953		Vmn1r24	0.797484	2.03968	3.02413	0.0192945	0.985233	-4.10912
Gm24253	-0.776124	5.53855	-4.81189	0.00232815	0.146395	-1.02		2310081J21Rik	-0.702137	3.86177	-3.02353	0.0193107	0.985233	-4.10924
Fndc3b	-0.802701	9.47068	-4.81178	0.00232844	0.146395	-1.02012		2310081J21Rik;Gm23952	-0.702137	3.86177	-3.02353	0.0193107	0.985233	-4.10924
Gbp2b	0.814853	4.07551	4.80762	0.00233907	0.146565	-1.02458		Glod5	-1.16916	3.94859	-3.02324	0.0193187	0.985233	-4.1093
Tmc5	-1.03935	5.32775	-4.80374	0.00234904	0.146565	-1.02874		Gm22434	-0.653498	1.46367	-3.02298	0.0193259	0.985233	-4.10935
Nqo2	0.84926	8.57854	4.80263	0.00235189	0.146565	-1.02993		Tmem98	1.00336	6.51168	3.02064	0.0193896	0.985233	-4.10981
Ctc1	0.910752	6.82407	4.80022	0.00235813	0.146565	-1.03252		Gm22193	0.645463	2.03667	3.0194	0.0194238	0.985233	-4.11006
Reep4	0.887441	6.88215	4.79978	0.00235927	0.146565	-1.033		Slco2a1	1.85007	8.51345	3.01914	0.0194309	0.985233	-4.11011
Slco2a1	1.51645	9.32104	4.7981	0.00236361	0.146565	-1.0348		Tmem164	0.630567	5.72175	3.01098	0.0196559	0.985233	-4.11173
Fam213b	0.778428	6.06541	4.79788	0.00236418	0.146565	-1.03503		Pdgfc	0.650067	6.8736	3.00959	0.0196948	0.985233	-4.11201
Bbox1	0.792552	10.0337	4.78145	0.00240722	0.148936	-1.05271		Gm22786	1.50375	5.75184	3.00933	0.019702	0.985233	-4.11206
Mras	0.903916	4.8973	4.76483	0.00245166	0.151384	-1.07064		Tcrb-J;Trbj2-4	-0.600563	3.55176	-3.00895	0.0197124	0.985233	-4.11213
H2afz	1.05332	4.54037	4.75907	0.00246726	0.151584	-1.07686		Lrrc8a	-0.731308	8.21922	-3.00875	0.0197179	0.985233	-4.11217
LOC102640399;Gm22131	0.907615	5.33107	4.75855	0.00246867	0.151584	-1.07742		Gm25447	-0.683125	3.47702	-3.00625	0.0197879	0.985233	-4.11267
Mdga2	-1.20336	4.30738	-4.75823	0.00246954	0.151584	-1.07776		4933409D19Rik	-0.609359	2.94311	-3.00564	0.0198048	0.985233	-4.11279
Gm23713;Gm22615	-0.771075	5.48529	-4.75476	0.00247904	0.151655	-1.08153		Ipp	0.626319	6.08234	3.00379	0.0198566	0.985233	-4.11316
Alas2	-0.966251	7.07385	-4.75423	0.00248046	0.151655	-1.08209		Pde4b	-0.740699	5.67934	-3.00256	0.0198914	0.985233	-4.11341
Gm16552	-0.869472	3.16394	-4.74574	0.00250383	0.152783	-1.09129		Mep1a	-0.729042	5.20282	-3.00225	0.0198999	0.985233	-4.11347
Xlr3c	-0.921317	3.95901	-4.73896	0.00252265	0.153336	-1.09863		Xdh	0.604315	8.09641	3.00037	0.0199529	0.985233	-4.11384
Gm15992	-0.773916	4.92124	-4.73892	0.00252276	0.153336	-1.09868		Gm26857	-0.625257	3.96385	-2.99897	0.0199924	0.985233	-4.11412
Ptpn9	-0.809608	8.61196	-4.73447	0.0025352	0.153742	-1.1035		Gm22228	-0.638053	1.7652	-2.99823	0.0200133	0.985233	-4.11427
Snord110	-0.760892	8.17183	-4.733	0.00253935	0.153742	-1.10511		Vmn1r210	-0.673317	1.63202	-2.99533	0.0200958	0.985233	-4.11485
Gm15758	-0.884714	5.62245	-4.73055	0.00254623	0.153824	-1.10776		Slc5a3;Mrps6	0.687621	5.68316	2.991	0.0202191	0.985233	-4.11571
Gm17196	0.850997	5.95853	4.72759	0.00255458	0.153824	-1.11098		Ttc39c	1.12627	8.10089	2.98895	0.0202777	0.985233	-4.11612
Rcn1	0.797299	5.1996	4.72724	0.00255556	0.153824	-1.11135		1110008P14Rik	0.595415	6.26912	2.9879	0.020308	0.985233	-4.11633
Prr11	1.14368	5.3118	4.72535	0.00256093	0.153849	-1.11341		Cyp2c65	-0.934714	2.84026	-2.9866	0.0203453	0.985233	-4.11659
LOC105242423	0.785641	2.76022	4.72323	0.00256694	0.153912	-1.11571		Mir684-2	1.02183	6.08014	2.98507	0.0203896	0.985233	-4.1169
Slc38a6	0.882134	6.341	4.71679	0.00258533	0.154716	-1.12272		Gm24499	-0.671824	2.67461	-2.98001	0.0205363	0.985233	-4.11792
Gm10615;Smarcc1	-0.775708	3.96414	-4.71094	0.00260216	0.155236	-1.12909		Csf2rb2	-1.05355	5.90097	-2.97677	0.0206305	0.985233	-4.11857
AI987944	0.856616	6.05694	4.71029	0.00260402	0.155236	-1.12979		Uchl3	0.591085	2.41242	2.97643	0.0206407	0.985233	-4.11864
Ntrk2	1.65475	4.69756	4.70187	0.00262848	0.156221	-1.13897		Olfr77	-0.660267	2.14407	-2.97613	0.0206493	0.985233	-4.1187
A930033H14Rik	-0.814733	3.78021	-4.70115	0.0026306	0.156221	-1.13976		Mras	0.611466	4.99047	2.97602	0.0206526	0.985233	-4.11872
Rps17	-0.814697	4.26448	-4.69684	0.00264322	0.156279	-1.14446		Gm12510	-0.681104	2.67673	-2.97511	0.0206791	0.985233	-4.1189
Ces2a	1.02465	8.80791	4.69499	0.00264865	0.156279	-1.14648		Gm26005	0.633561	1.45505	2.9733	0.0207323	0.985233	-4.11927
Zfp953	0.752944	5.30273	4.69412	0.00265121	0.156279	-1.14743		Rps2;Snora64	0.788581	4.25253	2.97229	0.0207619	0.985233	-4.11947
Lonp2	0.782774	9.52152	4.69396	0.0026517	0.156279	-1.14761		n-R5s9	0.716784	3.39153	2.97116	0.0207953	0.985233	-4.1197
Sgms1	-0.799418	6.12124	-4.68963	0.0026645	0.156736	-1.15234		n-R5s33	1.11281	6.65225	2.97065	0.0208102	0.985233	-4.1198
Mir154	-1.14903	3.21981	-4.68684	0.00267276	0.156925	-1.15538		mt-Tr	0.818145	8.41168	2.96874	0.0208666	0.985233	-4.12019
Nrg4	-0.796824	5.9683	-4.67431	0.00271033	0.15883	-1.1691		Havcr1	0.614237	4.80693	2.96637	0.020937	0.985233	-4.12066
Fgf23	-0.788459	4.24957	-4.66707	0.00273229	0.159368	-1.17703		Homer2	0.624694	5.52583	2.966	0.020948	0.985233	-4.12074
Melk	0.970655	4.63799	4.6653	0.00273769	0.159368	-1.17897		Gm23926	1.19001	3.66666	2.96562	0.0209591	0.985233	-4.12082
Ahr	-0.947443	8.19746	-4.66234	0.00274674	0.159368	-1.18221		Adi1	0.637576	6.01028	2.96513	0.0209738	0.985233	-4.12092
Fabp1	0.756429	11.4201	4.66231	0.00274686	0.159368	-1.18225		Lactb2	0.649707	10.0438	2.9627	0.0210461	0.985233	-4.12141
Gm16372	0.974274	4.52569	4.66128	0.00275002	0.159368	-1.18339		Mir219a-1	-0.654487	5.11491	-2.96181	0.0210727	0.985233	-4.12159
Ccnl2	-0.955093	8.14852	-4.66119	0.00275028	0.159368	-1.18348		Slc25a41	-0.63743	3.27149	-2.96179	0.0210734	0.985233	-4.12159
Gm25008	0.958848	3.72985	4.6574	0.00276196	0.159482	-1.18764		Mrps18a	0.830613	7.14798	2.96108	0.0210947	0.985233	-4.12173
Fbxo21	0.988225	8.41451	4.65721	0.00276253	0.159482	-1.18785		Olfr461	-0.642722	2.69059	-2.96093	0.0210991	0.985233	-4.12176
LOC102636873;Gm8247	0.750199	2.02297	4.65322	0.00277487	0.159898	-1.19223		Eif4e1b	-0.686524	3.88909	-2.95682	0.0212226	0.985233	-4.1226
Perp	0.769751	8.55932	4.64911	0.00278767	0.160143	-1.19675		H2-M1	0.606035	2.7136	2.9562	0.0212411	0.985233	-4.12272
Ech1	0.802034	9.16714	4.64854	0.00278944	0.160143	-1.19738		Gm16124	0.597424	5.14049	2.95506	0.0212756	0.985233	-4.12295
Mir133b	-0.77408	3.82535	-4.6438	0.00280427	0.160697	-1.20259		Obox7	-0.794967	1.90384	-2.95418	0.0213021	0.985233	-4.12313
Bcas3os2	-0.824419	4.95748	-4.63349	0.00283684	0.161831	-1.21395		Olfr1414	-0.590509	3.97012	-2.95281	0.0213436	0.985233	-4.12341
Gm25153	-0.814071	3.35638	-4.63263	0.00283955	0.161831	-1.21489		Adamts3	-0.6251	3.44597	-2.95271	0.0213467	0.985233	-4.12343
Pts	0.82318	6.75408	4.63075	0.00284556	0.161831	-1.21697		Gm24507	1.04964	3.67525	2.95212	0.0213645	0.985233	-4.12355
Cd24a	-1.68067	7.14654	-4.63003	0.00284786	0.161831	-1.21776		Mir337	0.896764	3.2479	2.95002	0.0214283	0.985233	-4.12398
Racgap1	1.22294	5.86839	4.62932	0.0028501	0.161831	-1.21854		Gm15522	-0.59959	3.27765	-2.94788	0.0214934	0.985233	-4.12441
Ephx2	0.740254	9.50765	4.62608	0.00286049	0.162028	-1.22212		Cxcl17	-0.611943	5.16771	-2.94713	0.0215163	0.985233	-4.12456
Txnip	1.61223	7.74728	4.62274	0.00287121	0.162028	-1.2258		Gm5414	-0.660372	2.11248	-2.94623	0.0215439	0.985233	-4.12475
Cacna1d	-0.792735	4.94248	-4.62171	0.00287455	0.162028	-1.22695		Gm16099	-0.604535	4.55895	-2.94277	0.0216502	0.985233	-4.12545
Igkv4-68	0.91423	4.32478	4.62158	0.00287497	0.162028	-1.22709		Foxn3	0.703785	6.93689	2.94274	0.0216509	0.985233	-4.12546
Phf11c;Phf11d	-0.908562	4.75304	-4.62013	0.00287966	0.162028	-1.22869		Tmem14a	0.697468	4.94594	2.94269	0.0216525	0.985233	-4.12547
Gm15890	-0.883226	3.24988	-4.61677	0.00289054	0.162173	-1.2324		Dner	0.635282	4.45166	2.94203	0.0216728	0.985233	-4.1256
4930529L06Rik	0.822991	2.93155	4.61611	0.00289268	0.162173	-1.23313		Mir5099	-1.08692	11.8717	-2.94095	0.0217061	0.985233	-4.12582
Igh-VJ558;Igha;Igh-VS107;Ighv7-1	1.28158	4.64675	4.61331	0.0029018	0.162391	-1.23623		Olfr472	-0.638139	2.57144	-2.93913	0.0217622	0.985233	-4.12619
Try10	0.914494	2.90096	4.60669	0.00292344	0.163308	-1.24354		2810405F15Rik	0.694697	2.84482	2.93881	0.0217721	0.985233	-4.12626
Ocstamp	-1.38462	7.50152	-4.59909	0.00294856	0.164415	-1.25197		Alms1	0.642226	4.78963	2.93764	0.0218083	0.985233	-4.1265
Snord15a	-0.857344	6.62083	-4.59683	0.00295605	0.164537	-1.25446		Tmem174	-0.592684	3.66646	-2.93488	0.0218941	0.985233	-4.12706
C230066G23Rik	-0.795682	3.56476	-4.59345	0.00296732	0.16487	-1.25821		Gm26203	-0.893701	1.97477	-2.9342	0.0219152	0.985233	-4.1272
Kif23	0.747654	4.94602	4.59033	0.00297779	0.165029	-1.26168		Gm22978	-0.705396	3.65077	-2.93393	0.0219237	0.985233	-4.12725
St5	0.753672	6.65022	4.58943	0.00298081	0.165029	-1.26268		Mir1224;Vwa5b2	-0.823461	2.49418	-2.93293	0.021955	0.985233	-4.12746
Snord1b	-0.870706	6.51863	-4.58321	0.00300179	0.165165	-1.26959		Gm8290	0.625824	3.48688	2.93232	0.0219741	0.985233	-4.12758
Hnmt	0.880764	6.916	4.58264	0.00300371	0.165165	-1.27022		Gm26820	-0.626903	2.96354	-2.92972	0.0220554	0.985233	-4.12811
Dhfr	0.821802	7.66611	4.58253	0.00300407	0.165165	-1.27034		Ttc8	0.595892	4.74805	2.92965	0.0220576	0.985233	-4.12813
Dyrk3	-0.765636	5.77507	-4.58239	0.00300455	0.165165	-1.27049		LOC105244345;Gm14277	0.942363	5.2321	2.92829	0.0221003	0.985233	-4.12841
Gm20476	-0.917818	3.26234	-4.57852	0.00301771	0.165595	-1.2748		Prtn3	0.817645	7.23345	2.92817	0.0221041	0.985233	-4.12843
Ncapg2	0.991761	5.47113	4.57544	0.00302821	0.165671	-1.27822		B020004C17Rik	-0.756359	2.33287	-2.92559	0.0221855	0.985233	-4.12896
Tlcd1	0.806702	7.78952	4.57499	0.00302975	0.165671	-1.27872		Cxcl14	-1.02873	7.39686	-2.92226	0.0222906	0.985233	-4.12964
Gas2l3	0.834022	5.70745	4.5692	0.00304961	0.166273	-1.28516		Smyd2	0.617338	5.98311	2.92148	0.0223155	0.985233	-4.1298
Mir3068	-0.793417	3.36373	-4.56781	0.00305441	0.166273	-1.28671		Epor	-0.6176	4.63185	-2.91853	0.0224094	0.985233	-4.13041
Alg14	0.988299	7.4208	4.56711	0.00305682	0.166273	-1.28748		Dok1	-0.6803	4.16367	-2.9168	0.0224646	0.985233	-4.13076
Ifit3b	0.882593	2.37126	4.56013	0.00308104	0.167118	-1.29526		Gm22956	1.21941	2.86483	2.91637	0.0224785	0.985233	-4.13085
Mettl15	0.743132	4.90566	4.55953	0.00308313	0.167118	-1.29593		Gm22327	0.589835	1.98247	2.91602	0.0224897	0.985233	-4.13093
Ctss	0.947728	7.62738	4.55602	0.0030954	0.167244	-1.29984		Gm22573	-0.911369	1.9294	-2.91468	0.0225327	0.985233	-4.1312
Slfn9	1.27249	4.94905	4.55372	0.00310347	0.167244	-1.30241		Meiob	1.12717	5.35766	2.91456	0.0225364	0.985233	-4.13123
Klhl24	1.02108	8.6136	4.55327	0.00310505	0.167244	-1.30291		Ctxn2	-0.679389	2.63295	-2.91417	0.0225489	0.985233	-4.13131
Hcfc1r1	0.752538	6.53311	4.55272	0.00310698	0.167244	-1.30352		Gm25357	0.798898	5.8296	2.91381	0.0225605	0.985233	-4.13138
Gm24730	-0.812287	2.3331	-4.55022	0.0031158	0.167405	-1.30632		Gm25776	1.78336	5.10807	2.91172	0.0226277	0.985233	-4.13181
Sorcs3	-0.871659	5.36285	-4.54843	0.00312214	0.167405	-1.30832		Gm26890	-0.855401	4.08537	-2.91135	0.0226395	0.985233	-4.13189
Adgre1	0.777709	5.61443	4.54561	0.00313211	0.167405	-1.31147		AU015228	-0.635335	3.11885	-2.90947	0.0227004	0.985233	-4.13227
Gm5327	0.919974	7.15888	4.54461	0.00313566	0.167405	-1.31258		Magee1	0.635398	4.01699	2.90804	0.0227466	0.985233	-4.13257
Chrm2	-0.733553	3.58888	-4.54425	0.00313693	0.167405	-1.31298		Rpl28-ps4	0.589556	3.71126	2.90735	0.0227691	0.985233	-4.13271
Fam13a	0.931365	6.43498	4.53519	0.00316934	0.168642	-1.32312		Triap1	0.585867	5.7935	2.9062	0.0228064	0.985233	-4.13295
Galnt18	-0.835971	5.79596	-4.53474	0.00317097	0.168642	-1.32362		Gm19639	-0.59239	4.38702	-2.90565	0.0228243	0.985233	-4.13306
Mfsd7c	-0.82145	7.17456	-4.53234	0.0031796	0.168681	-1.32631		Ablim3	0.750505	6.66165	2.90494	0.0228474	0.985233	-4.13321
Foxa3	-0.954507	7.76594	-4.53152	0.00318256	0.168681	-1.32722		6720468P15Rik	-0.723266	3.78815	-2.90334	0.0228993	0.985233	-4.13354
Entpd7	-0.965944	7.21946	-4.51534	0.00324164	0.171155	-1.34537		Chrna2	0.886708	6.38037	2.90305	0.0229091	0.985233	-4.1336
Decr2	0.765343	10.4601	4.51461	0.00324431	0.171155	-1.34618		Mir692-1	0.693501	10.9779	2.89998	0.0230093	0.985233	-4.13423
Gm14412	0.949429	5.12113	4.51422	0.00324577	0.171155	-1.34662		Cecr2	-0.650454	6.31256	-2.89963	0.023021	0.985233	-4.13431
Il6ra	-0.809663	9.01217	-4.50741	0.00327102	0.172108	-1.35427		Nubpl	0.674446	4.89314	2.89845	0.0230595	0.985233	-4.13455
Gdap10	-0.838623	5.5004	-4.50636	0.00327491	0.172108	-1.35544		Sdsl	-0.586566	5.44586	-2.89731	0.0230971	0.985233	-4.13479
Dhdh	0.819484	10.5713	4.5018	0.00329198	0.172553	-1.36057		Ces3a	0.666347	11.3356	2.89657	0.0231217	0.985233	-4.13494
Nuf2	1.1404	5.78363	4.50113	0.0032945	0.172553	-1.36133		Nudt2	0.592752	5.81108	2.89612	0.0231364	0.985233	-4.13503
Aldh5a1	0.720222	7.14556	4.49897	0.0033026	0.172686	-1.36375		Gm25989	1.38356	6.48005	2.89596	0.0231416	0.985233	-4.13506
Cd4	1.0927	4.44304	4.49529	0.00331649	0.173121	-1.36789		Prkra	0.580413	5.09854	2.89559	0.0231539	0.985233	-4.13514
Them7	0.748878	5.94272	4.48903	0.00334029	0.174071	-1.37495		Gm26067	0.749021	3.1517	2.89531	0.0231632	0.985233	-4.1352
Zan	-0.790495	4.60354	-4.48708	0.00334773	0.174166	-1.37715		Trip13	0.664642	5.09312	2.89442	0.0231925	0.985233	-4.13538
Ppdpf	0.79256	6.06648	4.48286	0.0033639	0.17446	-1.3819		Fam170b	-0.670576	5.11979	-2.89411	0.0232029	0.985233	-4.13545
Sco2;Tymp	1.04602	7.32592	4.48142	0.00336942	0.17446	-1.38352		Sult2a6	-0.643974	5.52763	-2.89139	0.0232931	0.985233	-4.13601
Ttc7b	0.990879	5.496	4.48045	0.00337318	0.17446	-1.38462		Syt5	-0.613678	3.76409	-2.8896	0.0233525	0.985233	-4.13638
Clybl	0.777426	8.35492	4.47975	0.00337585	0.17446	-1.38541		Gm24819	-0.900238	2.88645	-2.88951	0.0233556	0.985233	-4.1364
Gm25460	-0.876449	1.91658	-4.476	0.00339038	0.1748	-1.38965		mt-Tt	1.24578	4.56606	2.88774	0.0234146	0.985233	-4.13677
Ift88	0.758329	5.59298	4.47394	0.00339835	0.1748	-1.39197		Gm5860	-0.601655	4.17645	-2.88581	0.0234792	0.985233	-4.13717
D930048N14Rik	-0.75483	5.24688	-4.47262	0.00340349	0.1748	-1.39346		Ctse	0.898709	10.0903	2.8854	0.0234928	0.985233	-4.13726
Nfkbiz	-0.723117	5.58341	-4.47225	0.00340495	0.1748	-1.39388		Myh4	0.597515	2.95764	2.88486	0.0235112	0.985233	-4.13737
Slc17a9	-1.03082	6.2181	-4.4697	0.00341491	0.175022	-1.39677		Gm16325	-0.595895	3.28923	-2.88442	0.0235259	0.985233	-4.13746
Zbed5	0.786101	4.74293	4.46736	0.00342404	0.175201	-1.3994		Gm20485	-0.613261	2.52008	-2.88295	0.0235753	0.985233	-4.13777
Gm25152	-0.954649	2.97187	-4.46294	0.00344142	0.175525	-1.4044		Cd163l1	-0.649157	4.65825	-2.88045	0.0236595	0.985233	-4.13829
Ttc41	-0.737797	4.95829	-4.46288	0.00344167	0.175525	-1.40448		Olfr965	0.681553	2.43984	2.87927	0.0236995	0.985233	-4.13853
Cspg5	0.72526	4.99084	4.45792	0.00346126	0.176221	-1.41008		Gatm	-0.944088	4.53485	-2.879	0.0237084	0.985233	-4.13859
Gtpbp10	0.829921	6.61587	4.4547	0.00347408	0.176221	-1.41373		Gm24271	-0.660508	1.96328	-2.87806	0.0237404	0.985233	-4.13878
Slc22a3	-0.976123	5.91913	-4.45122	0.00348796	0.176221	-1.41767		Gm25870	-0.772582	2.66845	-2.87629	0.0238004	0.985233	-4.13915
Rere	-0.734799	7.10823	-4.4482	0.00350007	0.176221	-1.4211		Gm8430	1.15486	3.61346	2.87511	0.0238406	0.985233	-4.1394
AI480526	-0.929997	5.62644	-4.44792	0.0035012	0.176221	-1.42142		Tcp1	0.619998	3.00002	2.87493	0.0238469	0.985233	-4.13944
Thsd4	-0.737361	6.18285	-4.44727	0.00350381	0.176221	-1.42216		Gm6736	0.662947	6.14174	2.87442	0.0238642	0.985233	-4.13954
Pdf	-0.763432	4.96214	-4.44649	0.00350695	0.176221	-1.42304		Krt79	0.955417	5.85423	2.87417	0.0238725	0.985233	-4.13959
Ap3s1-ps2	1.16585	5.54854	4.44552	0.00351083	0.176221	-1.42413		Tacc2	-0.845949	6.60617	-2.8737	0.0238885	0.985233	-4.13969
2010111I01Rik;Mir23b	-0.904723	4.69624	-4.44308	0.00352068	0.176221	-1.4269		Gm26065	-0.618976	1.97671	-2.87112	0.0239771	0.985233	-4.14023
Mylk	-0.788714	7.62421	-4.44262	0.00352256	0.176221	-1.42743		Gm25032	-1.09156	3.17029	-2.86939	0.0240363	0.985233	-4.14059
Trap1	0.712642	8.86518	4.44114	0.00352856	0.176221	-1.42911		1810007D17Rik	-0.586691	4.01026	-2.86867	0.024061	0.985233	-4.14074
Nubpl	0.724943	5.2474	4.43955	0.00353498	0.176221	-1.43091		Sprr2e	-0.571002	3.66849	-2.8679	0.0240875	0.985233	-4.14091
Nolc1	-0.798017	7.17	-4.43873	0.00353831	0.176221	-1.43184		Plekhb1	0.61733	5.91933	2.86769	0.0240946	0.985233	-4.14095
Stk26	-0.71471	5.37996	-4.43833	0.00353994	0.176221	-1.43229		Ankrd66	-0.647106	3.43555	-2.86703	0.0241175	0.985233	-4.14109
Mir379	-1.11739	2.27412	-4.43822	0.00354041	0.176221	-1.43242		Bag4	0.569095	7.37297	2.86622	0.0241452	0.985233	-4.14126
Echdc1	0.740005	6.35336	4.43487	0.00355407	0.176388	-1.43623		Gm26013	0.619742	4.23456	2.86418	0.0242159	0.985233	-4.14168
Fam49a	0.714196	5.28586	4.43461	0.00355513	0.176388	-1.43653		Gm25908	-0.8162	3.42311	-2.86418	0.0242161	0.985233	-4.14169
Gstk1	0.920771	9.93519	4.43305	0.00356151	0.176422	-1.4383		Mir1839	0.865797	3.21955	2.86398	0.0242227	0.985233	-4.14173
Nrg1	-0.90023	7.15534	-4.42935	0.00357669	0.176757	-1.4425		Gm23131	-0.576657	2.99429	-2.86348	0.0242402	0.985233	-4.14183
Bphl	0.790654	9.23625	4.42863	0.00357964	0.176757	-1.44332		Gm23556	-0.686324	2.394	-2.86125	0.0243175	0.985233	-4.1423
Snord15b;Rps3	-1.00507	8.8773	-4.42532	0.00359329	0.177078	-1.44708		Cyp4f14	0.632251	9.4715	2.86112	0.0243221	0.985233	-4.14233
Cyp2j5	1.03325	11.2556	4.42349	0.00360086	0.177078	-1.44916		Mup-ps12	1.24759	3.87567	2.86065	0.0243384	0.985233	-4.14242
Slc43a3	1.05146	8.45697	4.42292	0.00360325	0.177078	-1.44981		Ptgds	1.29623	5.79188	2.85859	0.0244102	0.985233	-4.14286
Rps16	0.951946	4.54174	4.41984	0.00361602	0.177156	-1.45331		Serpinb9	0.93361	5.19814	2.85852	0.0244126	0.985233	-4.14287
Mir3092	-0.924979	4.53732	-4.41893	0.00361984	0.177156	-1.45436		Klf17	-0.573461	4.23654	-2.85485	0.0245413	0.985233	-4.14364
Gm5347;Adam34	-0.822748	2.39002	-4.41623	0.0036311	0.177156	-1.45743		Gm20759	0.644271	2.99029	2.85316	0.0246004	0.985233	-4.144
Gpx3	-0.801144	5.69628	-4.41576	0.00363308	0.177156	-1.45797		Gm24599	-0.581075	1.96365	-2.85242	0.0246265	0.985233	-4.14415
Ubxn1	0.758827	7.23751	4.4143	0.00363919	0.177156	-1.45963		Sntg2	0.748565	5.53398	2.85219	0.0246348	0.985233	-4.1442
Apool	0.825147	7.7225	4.40888	0.00366201	0.177156	-1.46581		Gm23706	-0.642907	3.67329	-2.85159	0.024656	0.985233	-4.14433
Idh3a	-0.795138	8.56208	-4.40781	0.00366653	0.177156	-1.46703		Clcn1	-0.603431	3.21308	-2.8489	0.0247509	0.985233	-4.14489
Abi3bp	1.25233	4.50363	4.40764	0.00366725	0.177156	-1.46722		Gm6316	0.686404	4.68082	2.8486	0.0247616	0.985233	-4.14496
Znrf3	-0.708581	6.77547	-4.40739	0.00366832	0.177156	-1.46751		C1qa	-0.686748	6.4837	-2.84809	0.0247799	0.985233	-4.14507
Cenpe	0.854329	5.94454	4.40627	0.00367306	0.177156	-1.46879		Gm26762	-0.5657	5.09422	-2.84469	0.0249006	0.985233	-4.14578
Gm24189	-0.907208	3.30329	-4.40617	0.00367345	0.177156	-1.46889		Vmn1r157	-0.713328	2.52194	-2.84351	0.0249426	0.985233	-4.14603
Nkd1	-1.13783	6.21059	-4.4056	0.00367589	0.177156	-1.46955		Gm20740	-0.568158	3.13146	-2.84216	0.0249911	0.985233	-4.14632
Zfp867	1.07053	3.98171	4.40487	0.00367899	0.177156	-1.47039		Sec24a	1.16624	7.15099	2.84214	0.0249917	0.985233	-4.14632
Zfp457	1.11701	3.88307	4.40114	0.00369483	0.177375	-1.47464		Gm14199	-0.758101	4.2769	-2.84201	0.0249962	0.985233	-4.14635
D1Pas1	-0.713195	3.14142	-4.40112	0.00369495	0.177375	-1.47467		Zfp78	-0.583545	3.36418	-2.84041	0.0250538	0.985233	-4.14668
8430408G22Rik	1.42846	9.6119	4.39704	0.0037124	0.177911	-1.47933		Traj58	0.767112	5.12852	2.83942	0.0250892	0.985233	-4.14689
Mme	1.45129	8.26595	4.3927	0.00373103	0.177911	-1.48428		Cox20	0.568073	7.69662	2.8385	0.0251222	0.985233	-4.14709
Mis18a	0.736104	5.80716	4.39166	0.00373555	0.177911	-1.48548		Gm24337	-0.702427	3.60036	-2.83735	0.0251636	0.985233	-4.14733
Timd2	0.706965	6.81583	4.38928	0.00374582	0.177911	-1.48819		Gm25488	-0.563141	1.80253	-2.83693	0.0251788	0.985233	-4.14742
Zfp955a	1.02579	4.53163	4.38897	0.00374718	0.177911	-1.48855		Gm12538	-0.605658	4.37715	-2.83638	0.0251989	0.985233	-4.14754
Arl6ip1	0.752289	9.37371	4.38811	0.00375089	0.177911	-1.48953		Gm2035	-0.660966	2.13059	-2.83623	0.0252042	0.985233	-4.14757
Gm25776	1.23945	5.13896	4.38755	0.00375334	0.177911	-1.49018		Gm26408	0.5817	2.42564	2.83566	0.0252247	0.985233	-4.14769
Gm23668	-0.980858	3.63995	-4.38728	0.00375451	0.177911	-1.49049		Gm23947	0.927891	4.01668	2.83527	0.0252389	0.985233	-4.14777
Mir1931	-1.17999	5.83837	-4.38655	0.00375767	0.177911	-1.49132		Olfr937	0.569256	2.08353	2.83526	0.0252393	0.985233	-4.14777
Lcn2	-0.990791	11.4938	-4.38455	0.00376637	0.177943	-1.49361		Fabp6	-0.577314	4.11821	-2.83453	0.0252655	0.985233	-4.14793
Manf	-0.801922	5.11716	-4.38282	0.00377391	0.177943	-1.49559		Gm11415	0.628127	3.66318	2.83394	0.0252868	0.985233	-4.14805
Ndufa12	0.72549	6.38805	4.38245	0.00377554	0.177943	-1.49601		Gm16137	-0.566421	2.94935	-2.83385	0.0252904	0.985233	-4.14807
Acat1	0.729725	10.4304	4.37986	0.00378688	0.178207	-1.49898		Dsg1b	-0.778485	2.60684	-2.83267	0.0253329	0.985233	-4.14832
Gas5	-0.973926	5.19171	-4.37749	0.00379727	0.178426	-1.50169		Snord14a;Rps13	-0.641829	4.40686	-2.83219	0.0253504	0.985233	-4.14842
Gmppa	-0.720421	7.78233	-4.37018	0.00382955	0.179364	-1.51007		1110028F18Rik	-0.569117	3.44338	-2.82792	0.0255062	0.985233	-4.14933
Gm6712	0.995687	5.1668	4.36962	0.00383204	0.179364	-1.51071		Mir30b	-0.714245	2.43716	-2.82776	0.0255119	0.985233	-4.14936
Cidec	1.04216	5.18925	4.36905	0.00383456	0.179364	-1.51137		Txnip	-1.51568	7.55144	-2.82774	0.0255128	0.985233	-4.14937
Cenpm	0.763667	6.57235	4.36735	0.00384215	0.179449	-1.51332		4933417E11Rik	-0.707198	2.68851	-2.82649	0.0255584	0.985233	-4.14963
Cyp2j8	0.832565	2.5861	4.35917	0.00387879	0.180672	-1.52272		Recql5os1	-0.580246	2.90257	-2.82591	0.0255798	0.985233	-4.14976
4930563E22Rik	-0.715088	4.56236	-4.3589	0.00387997	0.180672	-1.52302		Hspe1	0.579204	6.92411	2.82484	0.025619	0.985233	-4.14998
Cd1d1	0.787283	7.04924	4.35594	0.00389333	0.18081	-1.52642		Mipep	0.617517	6.54231	2.82439	0.0256353	0.985233	-4.15008
Coq3	0.727551	7.0603	4.35567	0.00389458	0.18081	-1.52674		Mir323	-1.04351	3.3032	-2.82403	0.0256486	0.985233	-4.15015
Gm5785	-0.734719	4.50958	-4.3504	0.00391848	0.181634	-1.5328		Gm15323;Gm15322	-0.738371	4.02561	-2.82294	0.0256889	0.985233	-4.15039
Vmn1r121	0.711446	3.03765	4.34918	0.00392404	0.181634	-1.5342		Gm22720	1.0081	2.55226	2.82258	0.0257022	0.985233	-4.15046
Abcg4	-0.764315	4.68826	-4.34261	0.00395409	0.182602	-1.54176		Tnfsf10	0.858044	4.86279	2.82245	0.0257068	0.985233	-4.15049
Gm26029	0.725797	2.98199	4.34205	0.0039567	0.182602	-1.54241		Olfr270	-0.594213	1.89412	-2.82227	0.0257136	0.985233	-4.15053
Cdr2	-0.720171	5.47449	-4.34059	0.00396344	0.182642	-1.5441		Gm22121	-0.67672	3.54831	-2.82026	0.0257878	0.985233	-4.15095
Prcp	0.713077	7.41246	4.33757	0.00397736	0.183012	-1.54757		Gm24276	0.804473	4.3784	2.81983	0.0258038	0.985233	-4.15105
Gm25924	-0.766252	3.59445	-4.33463	0.003991	0.18319	-1.55096		Gas6	1.34623	8.58884	2.81975	0.0258065	0.985233	-4.15106
Mir1b	-0.827272	4.90388	-4.33419	0.00399303	0.18319	-1.55146		Mael	-0.617681	2.57184	-2.81971	0.0258082	0.985233	-4.15107
Eps8l2	0.836543	7.69083	4.3263	0.0040299	0.184091	-1.56057		Psmg1	0.61856	6.69119	2.81867	0.0258467	0.985233	-4.15129
Sptb	-0.984436	5.86837	-4.32586	0.00403197	0.184091	-1.56107		Ormdl1	0.63356	5.88924	2.81863	0.025848	0.985233	-4.1513
C030013D06Rik	-1.10747	4.24622	-4.32542	0.00403408	0.184091	-1.56159		Grem1	-0.583348	3.59061	-2.81848	0.0258535	0.985233	-4.15133
Fam118a	0.772798	4.55171	4.32493	0.00403638	0.184091	-1.56216		Lpar2	-0.607727	4.82502	-2.81735	0.0258955	0.985233	-4.15157
Gm15298	-0.736747	3.25562	-4.32176	0.00405128	0.184308	-1.56581		Mtif3	0.581784	6.14561	2.81653	0.0259262	0.985233	-4.15175
Mir302b	-0.766581	2.21896	-4.32081	0.00405577	0.184308	-1.56691		Hoxa4	-0.622792	5.40759	-2.81567	0.0259582	0.985233	-4.15193
Bcl2l11;Acoxl	-0.799157	5.89165	-4.31981	0.00406054	0.184308	-1.56807		St3gal5	0.57951	9.54705	2.81542	0.0259674	0.985233	-4.15199
Epb41l3	0.717935	4.60333	4.31889	0.00406488	0.184308	-1.56913		Olfr172	0.57255	3.21145	2.81485	0.0259885	0.985233	-4.15211
Hspa2	0.756961	5.29139	4.31385	0.00408886	0.185125	-1.57496		Rdh10	0.727191	7.13669	2.81476	0.0259921	0.985233	-4.15213
Mir5120	-0.716763	5.51758	-4.30957	0.00410936	0.185267	-1.57991		Gm12786	-0.577668	2.7046	-2.81341	0.0260423	0.985233	-4.15241
Tmem194	0.869834	5.95292	4.30902	0.00411198	0.185267	-1.58054		Gm24008	-0.562281	2.11662	-2.81008	0.0261672	0.985233	-4.15312
Fam222a	-0.76052	5.51434	-4.30792	0.00411729	0.185267	-1.58182		Gm25366	-0.80255	2.3903	-2.8094	0.0261927	0.985233	-4.15327
Prc1	1.10254	6.49263	4.30759	0.00411889	0.185267	-1.58221		Slc5a12	-0.630657	3.04296	-2.80916	0.0262017	0.985233	-4.15332
Alms1-ps2	-0.691301	2.10417	-4.30659	0.00412369	0.185267	-1.58336		Gm13773	0.659141	6.09292	2.80613	0.0263161	0.985233	-4.15397
Snord95;Gnb2l1	-1.18568	4.86818	-4.30574	0.00412779	0.185267	-1.58435		9430093N23Rik	-0.655737	4.18336	-2.80477	0.0263674	0.985233	-4.15426
Gm20546	-0.784397	5.10576	-4.30419	0.00413526	0.185335	-1.58614		Gm21671	-0.564623	3.25456	-2.8044	0.0263814	0.985233	-4.15434
Gm11837	0.722959	4.37496	4.29952	0.0041579	0.185801	-1.59155		Sumo1	0.621834	6.8153	2.80339	0.0264198	0.985233	-4.15455
Ssbp1	-0.738851	5.13301	-4.29843	0.00416322	0.185801	-1.59282		Gm23592	0.671093	1.81932	2.8028	0.0264423	0.985233	-4.15468
Rab9	0.757244	7.73184	4.29721	0.00416917	0.185801	-1.59423		Gm10717	2.17982	5.77988	2.80236	0.0264589	0.985233	-4.15477
Piga	-0.773713	5.82156	-4.29712	0.00416959	0.185801	-1.59434		Trim43b	-0.654483	3.79263	-2.80221	0.0264645	0.985233	-4.15481
Aebp1	-0.730585	7.56544	-4.29331	0.00418823	0.186293	-1.59876		Gm17111	0.646621	5.007	2.79898	0.0265878	0.985233	-4.1555
Gm24888	1.05302	6.26998	4.29123	0.00419842	0.186293	-1.60117		Gm26110	1.03917	5.64703	2.79698	0.0266641	0.985233	-4.15593
Gm16378	-1.1907	2.76719	-4.28774	0.0042156	0.186293	-1.60522		Rnu1b6	1.03917	5.64703	2.79698	0.0266641	0.985233	-4.15593
Gm24445	-0.98216	5.51633	-4.28734	0.00421757	0.186293	-1.60568		Rnu1b1;Rnu1b2	1.03917	5.64703	2.79698	0.0266641	0.985233	-4.15593
Gm26588	0.759177	5.88094	4.28729	0.00421785	0.186293	-1.60574		Rnu1b6	1.03917	5.64703	2.79698	0.0266641	0.985233	-4.15593
Plxnb1	-0.714306	7.02252	-4.28724	0.0042181	0.186293	-1.6058		Gm25890;Gm22614	1.03917	5.64703	2.79698	0.0266641	0.985233	-4.15593
Gm24121	0.804924	2.10114	4.28532	0.00422759	0.186293	-1.60803		Rnu1b1;Rnu1b2	1.03917	5.64703	2.79698	0.0266641	0.985233	-4.15593
Psmb5-ps	0.762832	3.43707	4.28511	0.00422861	0.186293	-1.60827		Rnu1b6	1.03917	5.64703	2.79698	0.0266641	0.985233	-4.15593
Efna5	0.714031	5.11859	4.28113	0.00424837	0.186898	-1.61289		Gm25890;Gm22614	1.03917	5.64703	2.79698	0.0266641	0.985233	-4.15593
Zfp931	0.716117	5.46798	4.27782	0.0042649	0.187203	-1.61674		Gm22042	1.03917	5.64703	2.79698	0.0266641	0.985233	-4.15593
Adh4	1.26442	8.90134	4.2769	0.00426952	0.187203	-1.61782		Gpr139	-0.585029	3.66621	-2.79672	0.0266742	0.985233	-4.15598
Ipp	0.879437	6.38628	4.27482	0.00427993	0.187203	-1.62023		Blnk	1.00179	7.01384	2.79619	0.0266946	0.985233	-4.1561
Gm24963	-1.3422	4.13946	-4.27303	0.00428892	0.187203	-1.62231		Serpina3h	-0.577202	4.71387	-2.7956	0.0267169	0.985233	-4.15622
Uap1	-0.790555	7.31598	-4.27293	0.00428946	0.187203	-1.62244		Susd1	0.623487	5.74136	2.79411	0.0267743	0.985233	-4.15654
Xlr3a;Xlr3c	-0.72044	5.71916	-4.27174	0.00429544	0.187203	-1.62382		Bhmt2	0.666194	9.02595	2.79359	0.0267941	0.985233	-4.15665
Igfbp3	-1.89411	7.43853	-4.27133	0.0042975	0.187203	-1.62429		Sult2a8	0.867144	9.03823	2.7928	0.0268246	0.985233	-4.15682
Akip1	0.757421	5.47523	4.26582	0.0043254	0.187725	-1.63071		Sox15;Sox16	-0.648	4.03157	-2.79241	0.0268397	0.985233	-4.15691
Hsph1	-1.33976	8.27633	-4.26554	0.00432684	0.187725	-1.63104		Gm21245;Gm20921;Gm20842	0.613116	2.29166	2.79107	0.0268915	0.985233	-4.15719
Cenpa	0.696296	5.86696	4.26389	0.00433519	0.187725	-1.63296		Gm23985	-0.678358	2.17423	-2.78914	0.0269662	0.985233	-4.15761
Eid3	-0.903158	5.1262	-4.26378	0.0043358	0.187725	-1.63309		4931406B18Rik	-0.751527	3.20021	-2.78881	0.0269792	0.985233	-4.15768
Hba-a2	-0.804334	10.9054	-4.26182	0.00434579	0.187725	-1.63538		Trit1	0.619609	6.15583	2.78715	0.0270437	0.985233	-4.15804
Mir665	-1.58556	5.56922	-4.26089	0.00435051	0.187725	-1.63645		Ncbp2	0.59174	6.27331	2.78704	0.0270477	0.985233	-4.15806
Slc25a16	0.755579	8.54299	4.26065	0.00435177	0.187725	-1.63674		Abhd6	0.575005	8.00758	2.78585	0.0270942	0.985233	-4.15832
Tcp11l2	0.948267	6.03437	4.25488	0.00438138	0.188739	-1.64347		Olfr1198	0.666489	1.89767	2.78395	0.0271684	0.985233	-4.15873
Gm20506	-0.714324	2.4841	-4.24997	0.00440677	0.189571	-1.6492		Rny3	0.980262	7.8175	2.78354	0.0271841	0.985233	-4.15881
Igfbp6	-0.729168	6.07144	-4.24839	0.00441498	0.189661	-1.65105		Gm14376	-0.657739	3.72051	-2.78353	0.0271847	0.985233	-4.15882
Olfr1077-ps1	-0.912187	5.17191	-4.24498	0.00443274	0.190161	-1.65503		Gm23860	-0.595491	2.33638	-2.78162	0.0272593	0.985233	-4.15923
Pfkfb1	-0.700414	7.6188	-4.23852	0.00446655	0.191087	-1.66257		Gm14866	-0.631988	4.50345	-2.78096	0.0272852	0.985233	-4.15937
Gm24499	-1.20134	2.28398	-4.23851	0.00446664	0.191087	-1.66259		Gm22094	-0.609089	1.56204	-2.78065	0.0272975	0.985233	-4.15944
Gm22200	-1.15209	3.68751	-4.23501	0.00448508	0.191612	-1.66668		Gm26151	-0.68343	2.61448	-2.78059	0.0272997	0.985233	-4.15945
Gm9992	0.729348	8.14684	4.23322	0.00449459	0.191755	-1.66878		Mir1960	-0.789736	3.60297	-2.77986	0.0273284	0.985233	-4.15961
Zfp72	0.885107	2.58359	4.23115	0.00450557	0.19196	-1.6712		Gm24786	-0.621569	1.50088	-2.77759	0.0274178	0.985233	-4.1601
Crtap	0.691147	6.99501	4.22846	0.00451986	0.19219	-1.67435		Gm12524	-0.795524	3.55024	-2.77729	0.0274296	0.985233	-4.16016
Rian	-0.951333	8.11984	-4.22665	0.00452955	0.19219	-1.67647		Gm24116	-0.551423	1.66321	-2.77531	0.0275079	0.985233	-4.16059
Ovgp1	0.737563	3.54839	4.22556	0.00453538	0.19219	-1.67775		Gm6882;Gm4545	-0.579442	3.53916	-2.77395	0.027562	0.985233	-4.16088
Trim23	0.743517	5.87277	4.22549	0.00453573	0.19219	-1.67783		Olfr799	0.641941	1.62915	2.77348	0.0275807	0.985233	-4.16099
Alyref	-0.909431	3.81879	-4.22352	0.00454632	0.192376	-1.68014		Rasgrf2	0.656632	4.63542	2.77335	0.0275859	0.985233	-4.16101
2810047C21Rik1	-0.780164	2.90223	-4.21992	0.00456569	0.192933	-1.68436		Eif1	-0.556425	5.30145	-2.77293	0.0276025	0.985233	-4.16111
Fam151b	0.681563	5.20414	4.21545	0.00458987	0.193691	-1.6896		Banp	0.73683	5.89269	2.77133	0.0276661	0.985233	-4.16145
Ncapg	1.11475	5.37911	4.20596	0.0046417	0.195613	-1.70075		Gm12248	0.584287	5.66846	2.77068	0.0276919	0.985233	-4.16159
Tbc1d10c	-0.720721	4.91002	-4.20415	0.00465163	0.195766	-1.70288		Traj35	-0.833942	2.83925	-2.77064	0.0276936	0.985233	-4.1616
Otc	0.777074	10.0135	4.20273	0.00465947	0.19583	-1.70455		Tbc1d19	0.595814	5.75815	2.77055	0.0276971	0.985233	-4.16162
Gm4907	-0.678483	2.91031	-4.19311	0.00471284	0.197805	-1.71586		Gm24498	-0.793398	2.11813	-2.76999	0.0277196	0.985233	-4.16174
Acsl5	0.709804	10.2427	4.18677	0.00474843	0.198981	-1.72333		Gm22724	0.662058	1.99287	2.76933	0.0277457	0.985233	-4.16188
Ascl1	-4.86022	8.42092	-4.18584	0.00475366	0.198981	-1.72443		Hsd3b2	1.21676	7.26816	2.76884	0.0277655	0.985233	-4.16199
Alg6	0.796186	5.91366	4.1846	0.00476067	0.199006	-1.72589		Snord19	1.05293	4.02279	2.76682	0.0278464	0.985233	-4.16243
Slc38a4	0.700031	11.5252	4.18286	0.00477053	0.199151	-1.72794		Zfp36l1	-0.677529	10.6561	-2.76342	0.0279827	0.985233	-4.16316
Gm6444	1.0062	5.14646	4.18098	0.00478118	0.199159	-1.73016		Nlrp12	-0.834906	7.77278	-2.76311	0.0279953	0.985233	-4.16323
Ebp	0.736197	9.39744	4.1801	0.00478616	0.199159	-1.73119		Atp13a5	0.737584	4.05315	2.76159	0.0280569	0.985233	-4.16356
Arf4os	-0.822207	4.39751	-4.17943	0.00478998	0.199159	-1.73199		LOC102639025;Gm15155	-0.635842	2.65295	-2.76078	0.0280897	0.985233	-4.16374
Cebpzos	0.687033	5.97583	4.17742	0.0048014	0.199367	-1.73435		1700066N21Rik	-0.650804	2.51534	-2.75954	0.0281396	0.985233	-4.16401
Dntt	0.674629	4.08403	4.17345	0.00482414	0.199911	-1.73905		Vmn1r81	-0.627623	1.73596	-2.75791	0.0282059	0.985233	-4.16436
Lrtm1	1.07792	6.52368	4.17209	0.00483191	0.199911	-1.74064		Klhdc8b	-0.563363	5.00214	-2.75292	0.0284095	0.985233	-4.16545
Zfp119a	0.820861	4.73535	4.17176	0.00483379	0.199911	-1.74103		Gm13074	-0.564734	3.96993	-2.75259	0.0284228	0.985233	-4.16552
Gm25758	-1.01907	4.17109	-4.16861	0.00485196	0.200201	-1.74476		Gm12127	-0.579946	3.81116	-2.7519	0.0284511	0.985233	-4.16567
Ormdl1	0.846168	5.95751	4.16831	0.0048537	0.200201	-1.74512		Gm16564	-0.575898	3.38343	-2.7513	0.028476	0.985233	-4.1658
G6pd2	-0.811809	3.07678	-4.16684	0.00486216	0.200284	-1.74685		Slc38a2	-0.722273	10.3838	-2.75091	0.0284917	0.985233	-4.16588
Hist2h3c2	-1.03088	4.47344	-4.16532	0.00487097	0.200381	-1.74865		Csrp3	0.770648	6.135	2.75083	0.0284951	0.985233	-4.1659
Elovl2	0.870591	10.8261	4.16362	0.00488083	0.200464	-1.75065		Gm26861	-0.596181	3.52787	-2.75023	0.0285196	0.985233	-4.16603
Ccdc142;Mrpl53	-0.671517	4.74779	-4.16275	0.00488589	0.200464	-1.75168		Gm6614	0.910699	6.83421	2.74994	0.0285316	0.985233	-4.16609
Olfr714	-0.702895	2.83002	-4.15892	0.0049082	0.200945	-1.75621		Rps28	-0.86147	3.55233	-2.74879	0.0285791	0.985233	-4.16635
Bub1	1.02932	4.85674	4.15776	0.00491498	0.200945	-1.75758		Gm11437	0.565892	6.06363	2.74856	0.0285887	0.985233	-4.1664
Fmo5	-0.689642	9.90631	-4.15741	0.00491703	0.200945	-1.758		AF357426	1.32165	5.24052	2.74818	0.0286044	0.985233	-4.16648
Fdxacb1	0.720875	4.47482	4.15401	0.00493701	0.201496	-1.76203		D930028M14Rik	-0.648922	5.16543	-2.74791	0.0286152	0.985233	-4.16654
Gm24325	-0.67436	6.93075	-4.15023	0.00495928	0.202139	-1.7665		Gm2102	-0.730454	5.06102	-2.74733	0.0286392	0.985233	-4.16666
Dse	0.748394	5.13964	4.14841	0.00497008	0.202314	-1.76866		LOC102638465;4930405H06Rik	-0.555361	3.19395	-2.74666	0.0286669	0.985233	-4.16681
Sgol2a	1.04209	4.51264	4.14441	0.00499379	0.203013	-1.77339		Adal	0.658533	5.94304	2.74612	0.0286892	0.985233	-4.16693
Cyp2r1	0.824694	7.34729	4.14209	0.00500767	0.203311	-1.77615		Gm15026	0.665666	2.73344	2.74455	0.0287544	0.985233	-4.16727
Olfr1085	-0.848309	3.20212	-4.13881	0.00502732	0.203843	-1.78005		Iglc2	-0.766337	3.77845	-2.7439	0.0287814	0.985233	-4.16741
Amy2a5;Amy2a4;Amy2a3;Amy2a2;Amy2a1	-1.63479	9.06661	-4.13635	0.0050421	0.204175	-1.78296		Hba-a2	-0.559935	10.5529	-2.74263	0.0288341	0.985233	-4.16769
Hyls1	0.736885	5.70114	4.13487	0.00505099	0.204269	-1.78472		Gucy2c	-1.30062	5.66479	-2.73922	0.0289761	0.985233	-4.16843
Gm26341	0.79167	2.47214	4.13359	0.00505873	0.204316	-1.78624		Vmn2r81	-0.782984	2.46048	-2.73708	0.029066	0.985233	-4.1689
Gm11437	1.03499	6.77432	4.13044	0.0050778	0.204545	-1.78998		Zcchc2	0.691503	6.17636	2.73652	0.0290893	0.985233	-4.16903
Tm4sf4	0.84433	9.71043	4.12999	0.00508055	0.204545	-1.79052		Sv2a	-0.697791	3.69714	-2.73605	0.029109	0.985233	-4.16913
Odf3b	0.767945	5.90804	4.12939	0.00508416	0.204545	-1.79122		Mir684-1	0.954068	6.20572	2.736	0.0291111	0.985233	-4.16914
Necab3	-0.714959	4.66766	-4.12808	0.00509213	0.204601	-1.79278		Irs1	0.800484	7.064	2.7354	0.0291363	0.985233	-4.16927
Gabarapl1	0.75644	9.40558	4.12587	0.0051056	0.204877	-1.79541		Khdrbs3	0.545605	5.60732	2.73494	0.0291555	0.985233	-4.16937
Gm4609	0.825706	9.73418	4.12409	0.00511648	0.204892	-1.79753		Gpx3	-0.701916	5.3819	-2.73185	0.0292862	0.985233	-4.17005
n-R5s169	-0.691412	3.25571	-4.12142	0.00513285	0.204892	-1.8007		Mir761	-0.544686	7.39824	-2.72819	0.0294409	0.985233	-4.17085
Mn1	0.750725	4.75691	4.12084	0.00513644	0.204892	-1.8014		Gm13936	-0.568415	2.94094	-2.72716	0.029485	0.985233	-4.17108
Raph1	-0.84081	8.76423	-4.12056	0.00513815	0.204892	-1.80173		Gm15870	-0.607151	2.81805	-2.72691	0.0294956	0.985233	-4.17113
Cd59a	0.851515	9.42728	4.11973	0.00514326	0.204892	-1.80272		Gm14442	0.675436	4.1509	2.72675	0.0295022	0.985233	-4.17117
Trim7	0.678626	4.90461	4.11824	0.00515244	0.204892	-1.80449		Gm11468	-0.590384	4.45253	-2.7267	0.0295045	0.985233	-4.17118
Gm26131	-1.03493	2.35858	-4.11806	0.00515353	0.204892	-1.8047		Olfr811	0.91961	1.97833	2.72653	0.0295119	0.985233	-4.17122
Spryd7	0.705364	7.00429	4.11694	0.00516041	0.204892	-1.80603		Zfp276	0.789603	5.52897	2.72531	0.0295637	0.985233	-4.17148
Arhgap24	0.781073	5.13235	4.11614	0.00516535	0.204892	-1.80698		Vmn1r206	-0.567545	2.29269	-2.72437	0.0296041	0.985233	-4.17169
Insig2	1.34774	9.37112	4.11227	0.00518934	0.205581	-1.81159		Hist1h2bc	0.74239	10.5604	2.7232	0.029654	0.985233	-4.17195
Gm26484	-0.73377	3.46258	-4.10801	0.0052159	0.206351	-1.81666		Clk1	-0.601252	6.93423	-2.72024	0.0297809	0.985233	-4.1726
Gm26084	0.750029	1.95696	4.10703	0.00522205	0.206351	-1.81784		Zfp827	0.551944	3.56846	2.72005	0.0297894	0.985233	-4.17264
Gm24457	-0.689353	4.24952	-4.10567	0.00523058	0.206425	-1.81946		Gm13963;Gm13966	-0.590065	4.12589	-2.72004	0.0297896	0.985233	-4.17264
AB010352	0.913171	3.09084	4.1025	0.00525047	0.206677	-1.82323		Usp18	1.10832	7.72063	2.71943	0.029816	0.985233	-4.17278
Etv5	-0.842175	5.55912	-4.10175	0.00525518	0.206677	-1.82413		Kif7	0.543072	4.8137	2.7191	0.02983	0.985233	-4.17285
B4galnt4	-0.677836	5.1952	-4.10057	0.00526263	0.206677	-1.82554		Zswim2	-0.549271	2.99757	-2.71864	0.0298499	0.985233	-4.17295
Olfr16	-0.951396	2.57355	-4.09906	0.00527215	0.206677	-1.82733		Gm23008	-0.69761	8.97629	-2.71697	0.0299223	0.985233	-4.17332
Slc2a2	0.672423	11.1507	4.09853	0.00527551	0.206677	-1.82797		Tbx5	-0.556148	3.24503	-2.71612	0.0299587	0.985233	-4.1735
Irf6;A130010J15Rik	0.810557	7.01264	4.09832	0.00527688	0.206677	-1.82823		Gck	0.840026	7.16504	2.71608	0.0299606	0.985233	-4.17351
1700048O20Rik	-1.00192	4.92267	-4.09691	0.00528582	0.206766	-1.82991		Krt10	-0.684926	4.31773	-2.71504	0.0300055	0.985233	-4.17374
Mal2	1.04115	8.57223	4.09424	0.00530276	0.207079	-1.83309		Prr5	0.55098	5.76954	2.71476	0.0300177	0.985233	-4.1738
Calcoco1	0.979719	8.12073	4.09355	0.00530715	0.207079	-1.83392		Emc9	0.574282	6.06518	2.71413	0.0300453	0.985233	-4.17394
Gm25611	-0.741368	4.49009	-4.08954	0.00533277	0.207491	-1.83871		Aasdhppt	0.547458	7.59227	2.71347	0.0300736	0.985233	-4.17409
S1pr3	-0.815923	7.55545	-4.08763	0.00534499	0.207491	-1.84099		Spata24	-0.642839	5.00715	-2.71118	0.0301736	0.985233	-4.1746
Tpbpb	-0.753716	2.11612	-4.08681	0.00535028	0.207491	-1.84197		Tfap2d	-0.637211	3.30202	-2.71112	0.0301762	0.985233	-4.17461
Gm12953	0.659748	1.90189	4.08666	0.00535127	0.207491	-1.84215		Gm25634	-0.737752	2.05273	-2.71102	0.0301804	0.985233	-4.17463
Lrrc8b	-0.697224	5.53778	-4.08552	0.00535856	0.207491	-1.84351		Sowaha	-0.552425	4.53943	-2.70909	0.0302645	0.985233	-4.17506
Gm4184	-0.663641	8.24116	-4.08509	0.00536137	0.207491	-1.84403		Gm26119	-0.753709	3.79596	-2.70815	0.0303059	0.985233	-4.17526
Ston1;Gm38460	0.739799	4.8176	4.08333	0.00537269	0.207491	-1.84613		Pnma1	-0.573473	3.82299	-2.7078	0.0303213	0.985233	-4.17534
Fzd7	1.15064	6.03105	4.08305	0.00537453	0.207491	-1.84647		Adat1	0.673089	4.54707	2.70684	0.0303633	0.985233	-4.17555
Gm5424;Ass1	0.751433	10.5585	4.08254	0.00537784	0.207491	-1.84708		Aebp1	-0.753456	7.34307	-2.70652	0.0303775	0.985233	-4.17562
Gm24992	-1.03541	3.66742	-4.0806	0.00539039	0.207717	-1.8494		C030017D09Rik	-0.572069	3.90545	-2.70646	0.0303802	0.985233	-4.17564
Gm26908;Gm41200	-0.805749	5.74331	-4.07757	0.00541006	0.207724	-1.85302		Gm23220	-0.561173	2.1999	-2.7057	0.0304133	0.985233	-4.1758
Phlda2	-0.897076	3.02469	-4.07752	0.00541037	0.207724	-1.85308		Trim26	0.59569	6.65406	2.70535	0.0304287	0.985233	-4.17588
1700007F19Rik	-0.741771	3.96861	-4.07619	0.00541906	0.207724	-1.85468		Mir542	-0.561353	3.95309	-2.70315	0.0305256	0.985233	-4.17637
Rpa1	0.656292	6.59504	4.07417	0.0054322	0.207724	-1.85709		Gm24963	-0.760426	4.00671	-2.70269	0.0305462	0.985233	-4.17647
Gm24234	-0.734805	1.66742	-4.0727	0.00544187	0.207724	-1.85886		Gm6444	0.717133	5.62037	2.70131	0.0306073	0.985233	-4.17678
Snord53	-0.770939	5.06224	-4.07255	0.00544279	0.207724	-1.85903		Trim10	-0.60032	4.69072	-2.69985	0.0306716	0.985233	-4.1771
Gm24471	-0.661863	4.7526	-4.0724	0.00544379	0.207724	-1.85921		Krt28	-0.559916	3.3516	-2.69931	0.0306957	0.985233	-4.17722
Gm20417	-0.991397	8.72571	-4.07236	0.00544406	0.207724	-1.85926		Gm22606	-0.675194	2.15832	-2.6992	0.0307007	0.985233	-4.17724
Gm12166	0.960025	5.76311	4.06764	0.00547507	0.208651	-1.86491		Gm5643	-0.539043	2.02101	-2.699	0.0307096	0.985233	-4.17729
Gm24398	-1.10967	4.49802	-4.06571	0.00548786	0.208882	-1.86723		Gm26226	-0.649892	4.8447	-2.69865	0.030725	0.985233	-4.17737
Myo1d	0.70118	7.18836	4.06291	0.00550636	0.209329	-1.87059		BC031181	0.545845	7.37403	2.69829	0.0307411	0.985233	-4.17745
Gm24075	1.06647	2.48819	4.05653	0.00554887	0.210403	-1.87824		Gm19569	-0.606957	3.16368	-2.69804	0.0307521	0.985233	-4.1775
Gm11482	-0.660711	4.15165	-4.05564	0.00555488	0.210403	-1.87932		Gm24888	1.21826	5.93705	2.69772	0.0307664	0.985233	-4.17757
Slc4a1	-1.87765	6.47465	-4.05563	0.00555493	0.210403	-1.87933		Olfr156	-0.653012	4.00884	-2.69635	0.0308273	0.985233	-4.17788
Mpdz	0.651712	5.64519	4.04883	0.00560065	0.211788	-1.88749		Snora33	1.28543	5.46054	2.69515	0.030881	0.985233	-4.17814
Sgcg	-0.718634	2.50094	-4.04817	0.00560513	0.211788	-1.88828		St6gal1	-0.650535	9.24818	-2.69372	0.0309451	0.985233	-4.17846
Cryl1	0.66522	5.39613	4.04395	0.00563381	0.212613	-1.89336		Dpy19l3	0.662698	6.07126	2.69323	0.0309668	0.985233	-4.17857
Dlgap5	0.758912	6.35148	4.04255	0.00564329	0.212684	-1.89504		Phgdh	0.59657	6.46347	2.6923	0.0310086	0.985233	-4.17877
Gm5476	-0.746834	3.9928	-4.04166	0.00564938	0.212684	-1.89611		Tmem126b	0.662506	6.22021	2.68887	0.0311628	0.985233	-4.17954
LOC102637542;Gm13872	-0.681473	4.42293	-4.03767	0.00567667	0.213148	-1.90091		Tmsb15a	-0.601877	3.29966	-2.68876	0.0311679	0.985233	-4.17956
Gm26424	-1.02307	6.40022	-4.03716	0.00568022	0.213148	-1.90153		Galm	0.719644	8.51591	2.68707	0.0312443	0.985233	-4.17994
Gm11168	0.670091	5.57068	4.03588	0.00568901	0.213148	-1.90307		Gm10065	0.577344	3.47319	2.68649	0.0312707	0.985233	-4.18007
Smad9	0.754179	5.40388	4.03446	0.00569877	0.213148	-1.90478		Vmn1r237	-0.614918	2.3342	-2.68621	0.0312832	0.985233	-4.18013
Kcnq1ot1	-0.942468	4.96717	-4.03433	0.00569969	0.213148	-1.90494		Gm11795	0.544386	2.58441	2.68541	0.0313195	0.985233	-4.18031
Gm22827	-0.940552	3.01378	-4.03386	0.0057029	0.213148	-1.9055		Gm24690	-0.865325	3.34866	-2.68363	0.0314002	0.985233	-4.1807
Ckap2l	0.844057	5.12762	4.03211	0.00571498	0.213343	-1.90761		Gpc5	-0.540631	4.1832	-2.68346	0.0314081	0.985233	-4.18074
Aadac	0.657997	9.65036	4.03054	0.00572586	0.213493	-1.9095		Sppl2c	-0.554562	4.69397	-2.68242	0.0314551	0.985233	-4.18097
Mir680-3	-0.7146	4.26667	-4.02923	0.00573492	0.213556	-1.91108		Gm24651	-0.706845	2.49674	-2.68146	0.0314992	0.985233	-4.18119
Mcee	0.701888	7.56339	4.02831	0.00574131	0.213556	-1.91219		Gm24412	0.567995	4.30272	2.6805	0.0315427	0.985233	-4.1814
Gm25383	0.671995	3.95965	4.02484	0.00576552	0.2142	-1.91638		Gm26175	1.37415	6.8642	2.68009	0.0315616	0.985233	-4.18149
Gm23764	-0.762281	1.95734	-4.02382	0.00577263	0.214208	-1.9176		Lhfp	-0.623506	4.82123	-2.67984	0.0315729	0.985233	-4.18155
Gm26306	-1.06691	2.27413	-4.02119	0.00579101	0.214634	-1.92077		Cd59a	0.585898	8.9865	2.67929	0.0315982	0.985233	-4.18167
Tm7sf2	0.756202	7.63947	4.0181	0.00581277	0.215183	-1.9245		Akr1b10	0.876024	4.37298	2.67914	0.0316051	0.985233	-4.1817
Mettl17	-0.666804	5.80953	-4.0144	0.0058389	0.215495	-1.92897		Sh2d1b2	-0.690155	3.79997	-2.67685	0.0317099	0.985233	-4.18221
Dbf4	0.959656	5.16002	4.01417	0.0058405	0.215495	-1.92924		Gm22271	-0.585138	2.60055	-2.67648	0.0317271	0.985233	-4.1823
Bbs5	0.698845	4.813	4.01253	0.00585217	0.215495	-1.93123		Klhl13	0.634224	4.32213	2.6762	0.0317398	0.985233	-4.18236
Dnajb11	-0.651278	8.36813	-4.01241	0.00585298	0.215495	-1.93137		Tsx	-0.558754	4.27771	-2.67588	0.0317548	0.985233	-4.18243
Hmgn5	0.837803	5.72062	4.012	0.00585587	0.215495	-1.93186		Zfp600	0.864755	2.95789	2.67452	0.0318172	0.985233	-4.18274
Ivns1abp	-0.648131	8.32977	-4.00911	0.00587648	0.215844	-1.93536		Mlip	-0.595614	3.35027	-2.67392	0.0318449	0.985233	-4.18287
Prps1	0.672776	7.40113	4.00872	0.00587927	0.215844	-1.93584		Gm23613	0.555438	2.09654	2.67384	0.0318485	0.985233	-4.18289
Gm26090	0.917622	2.85558	4.00745	0.00588831	0.215921	-1.93737		Tubb3	-0.606705	3.39499	-2.67377	0.0318519	0.985233	-4.1829
Mad2l1	2.17295	6.41565	4.00332	0.00591794	0.216736	-1.94237		Gm24335	-0.646725	3.24155	-2.67241	0.0319145	0.985233	-4.18321
Gm38455	1.34474	5.50588	4.00075	0.00593643	0.216736	-1.94547		Igkv1-122	-0.685345	2.8231	-2.67207	0.0319305	0.985233	-4.18328
Sectm1b	0.67186	3.63211	4.00072	0.00593661	0.216736	-1.9455		Kcnk5	0.771028	5.67243	2.67158	0.0319529	0.985233	-4.18339
Cyp2b13	0.812039	10.0729	3.99943	0.00594595	0.216736	-1.94707		Dleu2	0.643902	4.94368	2.67149	0.0319571	0.985233	-4.18341
Abhd5	-0.788838	8.64421	-3.99923	0.00594739	0.216736	-1.94731		Gm22347	0.580803	2.61467	2.6707	0.0319936	0.985233	-4.18359
Snora20	0.706126	6.2145	3.99831	0.00595399	0.216736	-1.94842		Gm26172	-0.58783	3.58281	-2.66963	0.0320437	0.985233	-4.18383
Uck2	-1.07015	3.4192	-3.99757	0.0059594	0.216736	-1.94932		Igkv8-28	-0.605059	4.1372	-2.66957	0.0320465	0.985233	-4.18384
Lancl2	0.670068	5.83097	3.99533	0.00597563	0.216927	-1.95203		Adgrg1	-0.551414	4.87333	-2.66956	0.0320466	0.985233	-4.18384
Gzmg	-0.694507	2.48554	-3.9948	0.0059795	0.216927	-1.95268		Zfp36l2	-0.573089	7.47642	-2.6692	0.0320636	0.985233	-4.18393
Rps15a	-0.648426	4.33851	-3.9927	0.00599474	0.216927	-1.95521		Fam131b	-0.598285	4.59126	-2.66853	0.0320944	0.985233	-4.18407
Gm24238	0.688023	2.60864	3.99207	0.00599931	0.216927	-1.95597		Lrrc74a	-0.667693	4.32844	-2.66785	0.0321264	0.985233	-4.18423
Gm22751;Gm12164	0.638062	9.57394	3.98912	0.00602088	0.216927	-1.95955		Tm4sf4	0.556184	9.04462	2.66766	0.0321349	0.985233	-4.18427
Gm6723	-0.826516	4.13671	-3.98891	0.00602245	0.216927	-1.95981		Gm25470	-0.562288	2.75382	-2.66458	0.0322786	0.985233	-4.18496
Klk1b24	1.05911	4.66193	3.98835	0.00602657	0.216927	-1.96049		Gm23993	-0.841036	2.93852	-2.66417	0.0322982	0.985233	-4.18505
Gm23014	-0.803389	2.70467	-3.98831	0.00602683	0.216927	-1.96053		Rybp-ps	0.71586	5.52729	2.66302	0.0323521	0.985233	-4.18531
Lysmd1	0.849236	6.78624	3.98576	0.00604554	0.216927	-1.96362		Gm24588	0.673416	5.60362	2.66272	0.0323658	0.985233	-4.18538
Gm25623	0.649697	2.75588	3.98516	0.00604995	0.216927	-1.96435		Rpl21-ps4	0.955402	8.04867	2.66038	0.032476	0.985233	-4.1859
Cyp4v3	0.703416	10.6563	3.98443	0.00605535	0.216927	-1.96524		Gm24240	-0.540101	5.13979	-2.65972	0.0325073	0.985233	-4.18605
Gm12915	-0.639958	4.21495	-3.98403	0.00605831	0.216927	-1.96572		4930527F14Rik	-0.824616	4.25612	-2.65894	0.032544	0.985233	-4.18623
Pde4b	-0.809004	5.10751	-3.98352	0.00606204	0.216927	-1.96634		Snord58b	0.740873	8.91064	2.65701	0.032635	0.985233	-4.18666
Tpd52l2	-0.775322	3.96154	-3.98347	0.00606243	0.216927	-1.9664		Paqr7	0.681585	6.03874	2.65668	0.0326506	0.985233	-4.18673
Arhgap11a	1.2359	6.11351	3.97773	0.00610498	0.218146	-1.97337		Vmn2r108	-0.52886	1.86233	-2.65617	0.032675	0.985233	-4.18685
Mgam	0.645042	8.63465	3.9766	0.00611335	0.218146	-1.97474		Magea8	-0.587614	2.41175	-2.65549	0.0327071	0.985233	-4.187
Tcea3	0.728815	7.98612	3.97545	0.00612194	0.218146	-1.97614		Rnf38	-0.56033	6.11211	-2.65133	0.0329051	0.985233	-4.18794
Cenpl	0.722236	4.90923	3.97442	0.00612965	0.218146	-1.97739		Ms4a6b	1.02343	3.99708	2.65067	0.0329368	0.985233	-4.18809
Gm23482	-1.52523	3.35438	-3.97392	0.00613332	0.218146	-1.97799		Gm22708	-0.619978	1.87441	-2.64995	0.0329712	0.985233	-4.18825
Syna	-0.645824	4.51247	-3.97322	0.00613862	0.218146	-1.97885		Sult1c2	0.927281	5.49826	2.6493	0.0330022	0.985233	-4.18839
Plk4	0.756625	4.77828	3.96919	0.00616885	0.218718	-1.98374		Sbno2	-0.734117	6.48383	-2.64905	0.033014	0.985233	-4.18845
Gm7334;Btg3	-0.959118	6.58501	-3.96804	0.0061775	0.218718	-1.98514		Olfr373	-0.745334	2.90187	-2.64689	0.0331177	0.985233	-4.18894
Gm14271	-0.649978	3.88259	-3.96703	0.00618513	0.218718	-1.98637		Rnase12	-0.53887	2.89016	-2.64649	0.033137	0.985233	-4.18903
Spg21	0.695235	6.9121	3.96559	0.00619597	0.218718	-1.98812		Oog1	0.554412	1.85053	2.64613	0.0331545	0.985233	-4.18911
5430401H09Rik	-0.988168	3.25895	-3.96444	0.00620466	0.218718	-1.98951		Egln3	0.874226	7.8881	2.64507	0.0332056	0.985233	-4.18935
Adipor2	0.65723	9.31989	3.9638	0.00620947	0.218718	-1.99028		Dcbld1	0.608263	5.20596	2.64494	0.0332115	0.985233	-4.18938
Ces2b	0.949683	4.05781	3.96366	0.00621054	0.218718	-1.99046		Mettl15	0.539622	4.73701	2.64343	0.0332845	0.985233	-4.18972
Tmem9	0.710688	5.11558	3.96359	0.00621106	0.218718	-1.99054		Vmn1r233	-0.58511	2.269	-2.64271	0.0333191	0.985233	-4.18988
Ficd	-0.753641	5.4234	-3.96026	0.00623642	0.219354	-1.9946		Gm22827	-0.942872	2.83294	-2.6421	0.0333489	0.985233	-4.19002
Erg	0.900581	5.44353	3.95936	0.00624324	0.219354	-1.99569		Psme2	-0.673268	5.78036	-2.64178	0.0333642	0.985233	-4.19009
Nedd1	0.761514	6.11132	3.95751	0.00625735	0.219374	-1.99794		Fasn	0.556927	9.43553	2.64047	0.0334278	0.985233	-4.19039
Ppp2r5a	-0.685483	3.12401	-3.95736	0.00625851	0.219374	-1.99813		Zscan2	-0.539978	4.55797	-2.6402	0.0334408	0.985233	-4.19045
Gm12891	0.67634	6.24589	3.95636	0.00626616	0.219374	-1.99934		Gm21912;Gm21819;Gm29267	0.736411	2.25558	2.63953	0.0334732	0.985233	-4.1906
Gm26387	-0.775388	5.95784	-3.95559	0.00627207	0.219374	-2.00028		Mst1r	-0.533978	5.12276	-2.63891	0.0335036	0.985233	-4.19074
1500017E21Rik	0.832949	5.39103	3.9518	0.00630114	0.219677	-2.00489		Slc6a20b	-0.6192	4.5691	-2.63775	0.0335599	0.985233	-4.191
Vpreb2	-0.657913	4.10075	-3.9517	0.00630191	0.219677	-2.00501		Gm22894	-0.627966	2.67257	-2.6369	0.0336017	0.985233	-4.19119
Gp2	-0.692752	3.22532	-3.9517	0.00630194	0.219677	-2.00502		Gabrb2	-0.5366	3.14679	-2.63506	0.0336912	0.985233	-4.19161
Rpl12	-0.693355	5.2658	-3.95007	0.00631451	0.219868	-2.00701		Gm10062	-0.647873	3.13492	-2.63368	0.0337592	0.985233	-4.19192
Ndufaf1	0.643823	6.69685	3.94427	0.00635939	0.221102	-2.01407		Gm12292	-0.569699	3.28926	-2.63361	0.0337623	0.985233	-4.19194
Sp5	-0.79059	5.17243	-3.94308	0.00636865	0.221102	-2.01552		Lrat	-0.888979	4.73848	-2.63339	0.0337733	0.985233	-4.19199
E030018B13Rik	-0.796293	4.69679	-3.9419	0.00637789	0.221102	-2.01696		Olfr596	0.542292	4.65099	2.63319	0.0337831	0.985233	-4.19203
Keg1	0.900447	8.8782	3.94127	0.00638283	0.221102	-2.01773		Gm4425	-0.669237	2.38513	-2.63207	0.033838	0.985233	-4.19228
5330439B14Rik	-0.72025	4.29046	-3.94092	0.00638554	0.221102	-2.01816		Cd27;Mir8113	-0.723084	3.1248	-2.63066	0.0339072	0.985233	-4.1926
Mageb5	-0.811148	2.34573	-3.93946	0.00639695	0.22125	-2.01994		Gm22331	0.522484	3.75251	2.63058	0.0339112	0.985233	-4.19262
Zkscan14	0.651179	5.0762	3.93805	0.00640798	0.221386	-2.02166		Edn1	-0.703325	3.95092	-2.63043	0.0339185	0.985233	-4.19266
Gm23568;Gm24829	-0.708027	4.03953	-3.93414	0.00643879	0.222004	-2.02644		4930554G24Rik	-0.540819	3.24721	-2.62755	0.034061	0.985233	-4.19331
Galm	0.706053	8.80859	3.9331	0.00644697	0.222004	-2.02771		Olfr341	-0.54316	3.12929	-2.62751	0.0340627	0.985233	-4.19332
Heca	0.641679	6.82922	3.93212	0.00645467	0.222004	-2.0289		Zfp24	0.598204	6.30324	2.62685	0.0340955	0.985233	-4.19347
Gm20594	0.668649	2.75424	3.9319	0.00645641	0.222004	-2.02916		Zfp626	-0.740305	3.92829	-2.62625	0.0341251	0.985233	-4.1936
Afp	-0.643462	11.9643	-3.93124	0.00646163	0.222004	-2.02997		Zfp953	0.641843	4.65582	2.62466	0.0342043	0.985233	-4.19397
Ddx52	0.73839	6.47829	3.92979	0.00647318	0.222072	-2.03175		Gm7977	0.621476	5.30158	2.62425	0.0342248	0.985233	-4.19406
E2f8	0.722327	6.55429	3.92919	0.00647792	0.222072	-2.03248		Oaz3	-0.533157	3.32677	-2.62357	0.0342587	0.985233	-4.19421
Fgl2	-0.971348	6.87457	-3.92808	0.00648669	0.222128	-2.03383		Psg27	-0.600365	1.69866	-2.62336	0.0342688	0.985233	-4.19426
Abcg8	0.690216	8.5272	3.92578	0.00650506	0.222512	-2.03665		2810025M15Rik	0.554721	5.08016	2.62305	0.0342844	0.985233	-4.19433
4831440E17Rik	-0.654306	3.4201	-3.92469	0.00651372	0.222563	-2.03798		Serpinb2	-0.617526	2.54868	-2.62257	0.0343081	0.985233	-4.19444
Treml2	-0.803381	4.42044	-3.92341	0.00652396	0.222668	-2.03954		Vsx1	-0.523175	3.66308	-2.62103	0.034385	0.985233	-4.19479
Haus1	0.760881	6.20005	3.92157	0.00653867	0.222925	-2.04179		Gm16045	-0.56705	3.47168	-2.62053	0.0344102	0.985233	-4.1949
Gm23604	-0.756517	5.23196	-3.9198	0.00655293	0.22311	-2.04396		Gm15293	0.703545	3.04503	2.61987	0.034443	0.985233	-4.19505
Cd36	1.05523	7.56823	3.91878	0.0065611	0.22311	-2.04521		Igf2bp2	-0.539338	4.24379	-2.61903	0.0344854	0.985233	-4.19525
Pnkd	0.793257	8.26953	3.91822	0.00656564	0.22311	-2.04589		Slc9a2	-0.674064	3.65921	-2.61901	0.0344863	0.985233	-4.19525
Gm23134	-1.58179	3.69767	-3.91657	0.00657899	0.223319	-2.04792		Gm24676	-0.548848	1.24853	-2.61849	0.0345122	0.985233	-4.19537
Anxa2	-0.707795	7.18806	-3.91554	0.00658724	0.223355	-2.04917		Ndufa12	0.584951	6.22317	2.61782	0.0345458	0.985233	-4.19552
Pisd-ps3	-0.651368	5.54429	-3.91357	0.00660325	0.223654	-2.05159		Gm26841	-0.70824	3.89409	-2.61739	0.0345676	0.985233	-4.19562
Zfy2	-0.668884	2.45836	-3.91254	0.00661161	0.223693	-2.05285		Ch25h	-0.523673	3.28515	-2.61596	0.0346397	0.985233	-4.19594
Haus7	0.673105	6.34853	3.91135	0.00662127	0.223776	-2.05431		Tmem220	0.529861	5.57887	2.61459	0.0347084	0.985233	-4.19625
Gm23321	0.887813	2.71703	3.90876	0.00664236	0.223993	-2.05748		Gm26278	-0.59733	2.88247	-2.61363	0.0347569	0.985233	-4.19647
1600020E01Rik	-0.861056	5.09306	-3.90673	0.00665891	0.223993	-2.05996		Ildr2	-0.713279	6.5224	-2.61341	0.0347683	0.985233	-4.19652
Gm14305;Gm14432	0.76624	3.95257	3.90655	0.00666039	0.223993	-2.06019		Actr6	0.775457	6.51055	2.61313	0.0347824	0.985233	-4.19659
Gm24318	-0.7586	3.57646	-3.90597	0.00666514	0.223993	-2.0609		Arrdc4	-1.11682	7.66627	-2.61273	0.0348025	0.985233	-4.19668
Gm26014	-0.754308	5.53842	-3.90561	0.00666806	0.223993	-2.06133		Hsd3b4;Gm10681	0.78504	6.48207	2.61227	0.0348257	0.985233	-4.19678
Haus4	0.703219	6.151	3.90526	0.00667097	0.223993	-2.06177		Hsd3b4;Gm10681	0.78504	6.48207	2.61227	0.0348257	0.985233	-4.19678
Psma2	0.629605	8.21709	3.90376	0.00668325	0.224163	-2.0636		Neurl1a	-0.558031	5.04155	-2.6106	0.0349104	0.985233	-4.19716
Corin	1.34799	5.98671	3.90118	0.00670448	0.224632	-2.06677		Plch2	-0.573047	3.81966	-2.61016	0.0349327	0.985233	-4.19726
Ighv8-13	0.659049	3.4616	3.89878	0.00672429	0.225054	-2.06971		7420701I03Rik	-0.625067	3.60072	-2.60997	0.0349425	0.985233	-4.19731
Olfr856-ps1	0.774013	2.07227	3.89501	0.00675561	0.225636	-2.07435		Stat1	0.624994	8.40955	2.6095	0.0349665	0.985233	-4.19742
Klrb1b	-0.909211	6.17421	-3.89493	0.00675622	0.225636	-2.07444		Kcnj11	-0.519538	5.13931	-2.60937	0.0349728	0.985233	-4.19744
Snora34;Mir1291	0.877897	7.00007	3.88836	0.00681112	0.227087	-2.08251		Arhgap42	0.602323	8.37924	2.60897	0.0349933	0.985233	-4.19754
Lactb2	0.685418	10.2435	3.88798	0.00681429	0.227087	-2.08297		Kctd12	-0.558169	5.99778	-2.60805	0.0350402	0.985233	-4.19775
4932412D23Rik	0.63483	3.6537	3.88522	0.00683747	0.227534	-2.08636		Ndufa5	0.560954	6.22087	2.60752	0.0350673	0.985233	-4.19787
Tmem147os;Sbsn	-0.748868	5.96349	-3.88403	0.00684752	0.227534	-2.08783		4930588K23Rik	-0.666579	3.87432	-2.6068	0.0351042	0.985233	-4.19803
Por	-0.735993	9.79233	-3.88378	0.00684969	0.227534	-2.08814		Gm23058	0.565139	2.13319	2.60572	0.0351592	0.985233	-4.19828
Uqcc3	0.633395	6.49054	3.88049	0.00687748	0.227674	-2.09218		Gm25079	-0.573968	2.96728	-2.60568	0.035161	0.985233	-4.19829
Maob	0.652709	10.1621	3.88011	0.00688074	0.227674	-2.09266		Gm25668	0.601652	4.58689	2.60563	0.0351639	0.985233	-4.1983
Myom3	-0.667458	3.89926	-3.8788	0.00689181	0.227674	-2.09426		Rexo2	0.578199	8.40873	2.60515	0.0351884	0.985233	-4.19841
Gm31464	-0.653224	5.54687	-3.87662	0.00691035	0.227674	-2.09694		Syne1	-0.594565	4.60308	-2.60494	0.0351991	0.985233	-4.19846
Bmp7	-0.735011	7.04451	-3.87617	0.00691421	0.227674	-2.0975		Ccnb1	-0.557178	6.54594	-2.60312	0.0352922	0.985233	-4.19887
Amy2b	-0.720554	2.38513	-3.87378	0.00693466	0.227674	-2.10044		Traj54	-0.696178	3.22833	-2.60276	0.035311	0.985233	-4.19895
9230114K14Rik	0.734084	5.44787	3.8731	0.00694049	0.227674	-2.10128		Tfap4	0.528357	5.02628	2.60106	0.0353984	0.985233	-4.19934
Tpx2	0.980636	6.23553	3.87233	0.00694704	0.227674	-2.10222		5830416I19Rik	-0.542227	4.2562	-2.5998	0.0354634	0.985233	-4.19963
Ccdc141;Gm39861	-0.765967	6.91455	-3.87114	0.00695724	0.227674	-2.10369		Tlr5	0.989722	6.0363	2.59977	0.0354649	0.985233	-4.19964
Zmat1	0.635955	4.5116	3.87105	0.00695804	0.227674	-2.1038		Mir675;H19	-1.46679	8.7126	-2.59895	0.0355073	0.985233	-4.19983
Dars2	0.64776	6.67752	3.86919	0.00697406	0.227674	-2.1061		Fndc3b	-0.766064	9.63411	-2.59854	0.0355285	0.985233	-4.19992
Ankrd10	-0.649863	4.75339	-3.86876	0.00697771	0.227674	-2.10662		Gm15787	-1.14695	5.21388	-2.59835	0.0355383	0.985233	-4.19996
Pyroxd2	0.786133	6.0911	3.8681	0.00698344	0.227674	-2.10744		Gm25558	-0.59542	2.22924	-2.59782	0.0355657	0.985233	-4.20009
Paics	0.694008	9.17453	3.86776	0.00698632	0.227674	-2.10785		Gm22763	-0.581104	2.28882	-2.59722	0.0355968	0.985233	-4.20022
Rpl21-ps4	0.677522	8.05407	3.86669	0.0069956	0.227674	-2.10918		Cyp2c53-ps;Cyp2c29	0.565172	1.88623	2.59688	0.0356143	0.985233	-4.2003
Mafb	0.639695	6.60672	3.86495	0.00701067	0.227674	-2.11132		Fra10ac1	0.563818	5.8626	2.59621	0.0356493	0.985233	-4.20045
Zbtb16	-1.12763	6.89819	-3.86455	0.00701409	0.227674	-2.11181		P2rx7	-0.676923	5.49831	-2.59592	0.0356643	0.985233	-4.20052
Kbtbd6	-0.696444	4.22511	-3.86382	0.00702038	0.227674	-2.11271		Cox17	0.526633	6.32237	2.59513	0.035705	0.985233	-4.2007
Hibch	0.675026	7.67429	3.8621	0.00703537	0.227674	-2.11483		Gm6669	0.708144	8.35126	2.595	0.0357118	0.985233	-4.20073
Fam83d	0.80267	4.568	3.86205	0.00703579	0.227674	-2.11489		Gm3159	-0.688376	2.60787	-2.59408	0.0357596	0.985233	-4.20094
Pde1a	1.0007	4.01491	3.8606	0.00704841	0.227674	-2.11668		Naa60	0.571638	7.78104	2.59407	0.0357602	0.985233	-4.20094
Gm22831;Gm11920	0.691128	2.73874	3.86033	0.0070508	0.227674	-2.11702		Fgf23	-1.71858	4.93721	-2.59361	0.0357842	0.985233	-4.20105
Zc4h2	0.724336	4.37337	3.85994	0.00705415	0.227674	-2.11749		Gm25937	0.87976	5.7639	2.59261	0.0358364	0.985233	-4.20128
Commd8	0.743624	6.41683	3.85933	0.00705946	0.227674	-2.11825		Traj39	-0.579436	4.40031	-2.59152	0.035893	0.985233	-4.20153
Gm23354	-0.627371	2.42777	-3.85741	0.00707625	0.227674	-2.12062		Gm22970	-0.536406	3.56557	-2.59146	0.0358964	0.985233	-4.20154
Serpinb9	0.761269	5.17823	3.85721	0.00707802	0.227674	-2.12087		Gm22358	0.637471	7.49116	2.59114	0.0359131	0.985233	-4.20162
Gm22067	-1.04382	4.31312	-3.8572	0.00707805	0.227674	-2.12087		Krtap3-3	-0.535984	3.11049	-2.59023	0.0359607	0.985233	-4.20182
Gm23205	-1.0455	5.77378	-3.85567	0.00709151	0.227674	-2.12277		Gm23405	0.526251	1.7561	2.58967	0.0359901	0.985233	-4.20195
Khdc1c	-0.652397	2.73301	-3.85513	0.00709627	0.227674	-2.12344		Hcn1	0.599552	3.01031	2.58929	0.03601	0.985233	-4.20204
Vmn2r30	-0.682825	2.14393	-3.85444	0.00710227	0.227674	-2.12428		Gm19272	-0.57104	3.18607	-2.58899	0.0360255	0.985233	-4.20211
Nipsnap1	0.645312	8.72041	3.85297	0.00711522	0.227674	-2.1261		Nutf2-ps2	0.548491	9.29496	2.58772	0.0360924	0.985233	-4.2024
Uaca	0.702537	5.37525	3.85289	0.00711596	0.227674	-2.1262		Gm24334	0.692157	3.33422	2.58726	0.0361164	0.985233	-4.20251
Mthfd1l	-0.857936	5.67435	-3.85222	0.00712179	0.227674	-2.12702		Vmn1r73	-0.590954	1.9954	-2.58511	0.0362297	0.985233	-4.203
Kif5c	-1.07023	7.7531	-3.8516	0.0071273	0.227674	-2.12779		n-R5s89	-0.608054	5.37585	-2.58482	0.0362452	0.985233	-4.20307
Gfi1b	-0.669193	5.77346	-3.85148	0.0071283	0.227674	-2.12793		Abhd17b	0.56156	7.55026	2.58473	0.0362501	0.985233	-4.20309
Pltp	1.05739	7.42297	3.85058	0.00713625	0.227674	-2.12904		Cdkn2d	-0.57921	5.52997	-2.58464	0.0362545	0.985233	-4.20311
Pramef25	1.00721	2.53791	3.84951	0.00714571	0.227674	-2.13037		Med12l	0.573072	5.08489	2.58414	0.036281	0.985233	-4.20322
Zfp2	0.674774	5.35257	3.84848	0.00715488	0.227674	-2.13164		Gm12949	-0.518514	2.69557	-2.58374	0.0363023	0.985233	-4.20332
Fem1a	-0.619423	6.43307	-3.84788	0.0071602	0.227674	-2.13239		Mir697	-0.624613	3.7867	-2.58326	0.0363277	0.985233	-4.20343
Prim2	0.699111	6.35199	3.84741	0.00716433	0.227674	-2.13296		Gigyf1	-0.591574	6.4049	-2.58221	0.036383	0.985233	-4.20367
Mir376b	-1.55105	3.99265	-3.84674	0.00717025	0.227674	-2.13379		Gm11195	0.562143	4.35648	2.58211	0.0363887	0.985233	-4.20369
Gm26182	1.23224	2.7661	3.84671	0.00717056	0.227674	-2.13383		Gm22184	-0.882307	2.36559	-2.58152	0.0364196	0.985233	-4.20383
Akr1e1	0.61486	6.11503	3.84664	0.00717112	0.227674	-2.13391		Pitpnb	0.586778	8.96561	2.57917	0.0365445	0.985233	-4.20437
Rgs1	0.619537	3.33103	3.84566	0.00717985	0.227674	-2.13512		Gm24551	-0.772584	4.75646	-2.57911	0.0365478	0.985233	-4.20438
Mbl2	0.631189	10.4413	3.84451	0.00719013	0.227674	-2.13655		2810454H06Rik	0.604696	4.47091	2.57898	0.0365546	0.985233	-4.20441
Gprin3	0.841002	6.3232	3.8444	0.00719108	0.227674	-2.13668		Gm24222	0.543187	1.77749	2.5782	0.0365965	0.985233	-4.20459
Olfr29-ps1	-0.708943	2.64329	-3.84196	0.00721281	0.228129	-2.13969		Plk1	-0.571093	7.09799	-2.57814	0.0365994	0.985233	-4.2046
Oard1	0.64363	7.02031	3.84012	0.00722933	0.228418	-2.14198		Pmel	-0.517453	5.03986	-2.57639	0.0366932	0.985233	-4.20501
Aldh1a1	0.63957	10.6761	3.8393	0.00723666	0.228418	-2.14299		Olfr376	-0.698236	2.45553	-2.57582	0.0367232	0.985233	-4.20514
Traj5	-0.740644	2.59447	-3.83544	0.00727137	0.229071	-2.14777		LOC102641693	-0.562926	2.50363	-2.57538	0.0367468	0.985233	-4.20524
Olfr76	-0.681451	4.1532	-3.83536	0.00727209	0.229071	-2.14786		Syp	-0.623415	4.94153	-2.57486	0.036775	0.985233	-4.20536
AI317395	0.688719	7.71795	3.82951	0.00732499	0.230319	-2.1551		Timp3	-0.67269	5.26237	-2.57354	0.0368454	0.985233	-4.20566
Gm26507	-0.731927	2.97311	-3.82934	0.00732655	0.230319	-2.15531		Gm15998	-0.710556	4.58519	-2.57211	0.0369224	0.985233	-4.20599
Enpp5	0.624065	6.85956	3.82501	0.00736607	0.230469	-2.16068		Dntt	0.812903	3.82811	2.57184	0.0369372	0.985233	-4.20606
Gm23257	0.630939	3.35894	3.82469	0.00736897	0.230469	-2.16108		Thsd4	-0.591507	6.52063	-2.57153	0.0369537	0.985233	-4.20613
Olfr1224-ps1	0.72155	3.07335	3.82406	0.00737476	0.230469	-2.16186		Gm25607	-0.58017	1.83349	-2.57146	0.0369576	0.985233	-4.20615
Spn	-0.686292	5.23783	-3.82399	0.00737538	0.230469	-2.16195		Slc35f2	0.734011	3.9995	2.5713	0.036966	0.985233	-4.20618
Luc7l2	-0.635519	7.82392	-3.8234	0.00738075	0.230469	-2.16267		B4galnt1	-0.596748	5.44025	-2.57097	0.0369837	0.985233	-4.20626
Gm3434	0.717502	2.75083	3.82336	0.00738109	0.230469	-2.16272		Spata21	-0.561328	4.81337	-2.5695	0.0370632	0.985233	-4.2066
Gm24960	-0.643448	1.84037	-3.82313	0.00738326	0.230469	-2.16301		Trav6n-6	0.796381	2.74645	2.56928	0.0370752	0.985233	-4.20665
Gm15834	-0.725779	4.06705	-3.82153	0.00739791	0.230651	-2.16499		Irgm1	0.542369	6.1708	2.56784	0.0371531	0.985233	-4.20698
Myct1	0.868559	5.25832	3.82057	0.00740679	0.230651	-2.16619		Gm25569	0.603474	3.88254	2.56746	0.0371737	0.985233	-4.20707
Ehhadh	2.03846	9.49894	3.82007	0.00741138	0.230651	-2.16681		Trav13d-4;Trav13-4-dv7	0.630121	3.36252	2.56701	0.0371981	0.985233	-4.20717
Mir1198	-0.630679	5.63424	-3.81851	0.00742571	0.230702	-2.16874		4921525O09Rik	-0.667635	3.64737	-2.56685	0.0372065	0.985233	-4.20721
Cpt2	0.712326	8.10886	3.81828	0.00742786	0.230702	-2.16902		Mirlet7f-1	1.09806	2.7156	2.56646	0.037228	0.985233	-4.2073
Snord61	-0.633662	8.67201	-3.81697	0.00743997	0.230847	-2.17065		Gm20806;Ssty2	0.694627	2.544	2.56511	0.037301	0.985233	-4.20761
Rhou	0.772449	8.63793	3.81564	0.00745228	0.230927	-2.1723		Gm3608	1.06024	3.33835	2.56503	0.0373057	0.985233	-4.20763
Gm11934	-0.773476	2.54326	-3.81449	0.00746288	0.230927	-2.17372		Syne1	-0.541047	4.8759	-2.56425	0.0373478	0.985233	-4.20781
Mir431	-0.737795	4.41933	-3.81401	0.00746738	0.230927	-2.17432		Ankrd36	-0.511754	4.1322	-2.56385	0.0373696	0.985233	-4.2079
Abcd1	0.629038	6.79668	3.81223	0.00748392	0.230927	-2.17653		Gm25813	1.22842	8.79546	2.56382	0.0373713	0.985233	-4.20791
Gm11677	0.867475	4.72713	3.81208	0.00748529	0.230927	-2.17671		Gm10142	-0.753225	5.14203	-2.56377	0.0373743	0.985233	-4.20792
Nit2	0.621195	9.5705	3.8116	0.00748979	0.230927	-2.17731		Gm22303	0.565406	7.5656	2.56341	0.0373939	0.985233	-4.20801
Mir1930;Ube2g2	-0.617374	3.74391	-3.80936	0.00751064	0.230927	-2.18009		Gm13994	-0.555742	3.34302	-2.56224	0.0374577	0.985233	-4.20828
Gm38510;Csprs	0.702201	4.76289	3.80768	0.00752639	0.230927	-2.18218		Igh-VX24;Ighv2-9-1	-0.53124	6.77397	-2.56139	0.0375043	0.985233	-4.20847
Bub1b	0.713223	5.05448	3.80767	0.00752641	0.230927	-2.18218		Sh3kbp1	0.538194	6.12881	2.56134	0.0375065	0.985233	-4.20848
Ccdc77	0.64911	5.4102	3.80708	0.00753194	0.230927	-2.18292		Plcxd1	-0.672077	4.63549	-2.56075	0.0375391	0.985233	-4.20862
Zfc3h1	-0.674564	6.95047	-3.80648	0.00753759	0.230927	-2.18367		Zfp119a	0.82682	4.30507	2.5604	0.0375582	0.985233	-4.2087
Mir1957a	-0.984728	4.02844	-3.80486	0.0075528	0.230927	-2.18568		Ccr5	0.646823	3.35163	2.55987	0.0375871	0.985233	-4.20882
Ank1	-0.961117	5.36218	-3.80448	0.00755642	0.230927	-2.18616		Clvs1	-0.527132	4.19303	-2.55977	0.0375929	0.985233	-4.20885
Zbtb10	0.617903	5.80798	3.80273	0.00757287	0.230927	-2.18833		Xlr4d-ps;Gm38474	0.527184	3.04374	2.55913	0.0376276	0.985233	-4.209
Gdpd2	-0.754582	3.94938	-3.8023	0.00757689	0.230927	-2.18886		Commd2	0.523062	7.06561	2.55896	0.0376371	0.985233	-4.20904
Krt79	1.2198	5.54479	3.8017	0.00758257	0.230927	-2.18961		Muc3a	-0.539847	4.02054	-2.55892	0.0376392	0.985233	-4.20904
Smpdl3a	0.665802	6.9115	3.80128	0.00758654	0.230927	-2.19013		Tcf24	0.719609	5.95269	2.55851	0.0376619	0.985233	-4.20914
Tstd3	0.742302	7.23752	3.80055	0.00759342	0.230927	-2.19104		Scgb2b20	0.516326	2.13639	2.55795	0.0376925	0.985233	-4.20927
Syce2	0.674842	5.25423	3.80022	0.00759655	0.230927	-2.19145		Snord72	0.854451	5.4668	2.55736	0.0377249	0.985233	-4.20941
Gm22716	-1.08065	4.10226	-3.80021	0.00759669	0.230927	-2.19147		1810012K16Rik	-0.545317	3.96118	-2.55615	0.0377916	0.985233	-4.20969
Ctse	0.87478	10.1693	3.79792	0.00761837	0.230927	-2.19431		Gm9873	-0.545422	3.26898	-2.55565	0.0378194	0.985233	-4.2098
Olfr697	-0.734428	2.2331	-3.79765	0.00762091	0.230927	-2.19464		Rag2	-0.507896	2.70786	-2.55486	0.0378626	0.985233	-4.20999
Tbc1d31	0.625911	6.79209	3.7973	0.00762425	0.230927	-2.19508		Gm24844	-0.873272	4.03615	-2.55384	0.0379195	0.985233	-4.21022
Farp2	0.623597	6.72818	3.79697	0.00762737	0.230927	-2.19549		Gm11209	-0.508583	3.61169	-2.55326	0.0379514	0.985233	-4.21036
Vsig4	1.26008	7.46187	3.7964	0.00763277	0.230927	-2.1962		LOC102634459;Gm10552	-0.816933	3.95311	-2.55297	0.0379673	0.985233	-4.21043
Pbk	0.799976	4.96298	3.79532	0.00764304	0.230927	-2.19754		LOC102640133	-0.692214	1.92133	-2.55183	0.0380306	0.985233	-4.21069
Aym1	-0.622022	4.86959	-3.79351	0.0076603	0.230927	-2.19979		Mir363	0.651418	2.01478	2.55164	0.0380412	0.985233	-4.21074
Wbp5	-0.746844	8.66949	-3.79329	0.00766239	0.230927	-2.20006		Mir3086	-0.530856	1.94617	-2.55123	0.038064	0.985233	-4.21083
Hnrnpu;AI503316	-1.11121	7.25716	-3.79276	0.00766748	0.230927	-2.20073		Adck3	1.23001	7.82041	2.55068	0.0380942	0.985233	-4.21096
Acot8	0.775149	6.76444	3.79246	0.00767034	0.230927	-2.2011		Mir1a-1	-0.553911	1.94801	-2.54883	0.0381974	0.985233	-4.21139
Traj49	-0.658353	1.41132	-3.79121	0.0076823	0.230927	-2.20266		Gm13528	0.842382	5.59826	2.54824	0.0382301	0.985233	-4.21152
Kel	-1.05788	4.3067	-3.79048	0.00768933	0.230927	-2.20357		4930442J19Rik	-0.612516	3.07445	-2.54802	0.0382424	0.985233	-4.21158
Oxsm	0.691815	5.38069	3.79036	0.00769043	0.230927	-2.20371		Olfr1378	-0.621949	3.97189	-2.54768	0.0382617	0.985233	-4.21166
Vmn2r60	0.61913	3.20939	3.78985	0.00769535	0.230927	-2.20435		Trhr2	-0.651513	4.75169	-2.54759	0.0382666	0.985233	-4.21168
Slc25a20	0.640036	8.55913	3.78689	0.00772376	0.231006	-2.20803		mt-Tg	0.818702	10.0534	2.54746	0.0382738	0.985233	-4.21171
Nxt2	0.605799	6.87491	3.78532	0.00773895	0.231006	-2.20999		Gm6055	1.19425	6.54298	2.54521	0.0383996	0.985233	-4.21223
Rps13;Rps13-ps2	0.810792	6.82659	3.78488	0.00774319	0.231006	-2.21054		Gm12250	1.02088	5.21671	2.54492	0.0384159	0.985233	-4.2123
Rps19-ps3	0.642678	5.33094	3.7826	0.00776522	0.231006	-2.21338		Rmdn3	0.52513	6.14341	2.54448	0.0384409	0.985233	-4.2124
Gm23378	-0.876314	2.0557	-3.78176	0.00777336	0.231006	-2.21443		Myf5	-0.56807	4.68439	-2.54375	0.0384818	0.985233	-4.21257
Gm12886	0.665388	2.47026	3.78113	0.00777947	0.231006	-2.21521		4930471D02Rik	-0.512815	3.12679	-2.54369	0.0384849	0.985233	-4.21258
Chd9	-0.694339	7.15578	-3.78095	0.00778125	0.231006	-2.21544		Fabp1	0.544611	11.3002	2.543	0.0385236	0.985233	-4.21274
Sdr42e1	0.684943	6.52829	3.78029	0.00778767	0.231006	-2.21626		Lyzl6	-0.519533	3.72542	-2.54255	0.0385489	0.985233	-4.21285
Uchl4;Uchl3	0.733	3.69707	3.78023	0.00778826	0.231006	-2.21634		Sh3bgrl2	0.600938	6.90463	2.54228	0.0385644	0.985233	-4.21291
Trav12-2	0.616294	3.3771	3.77983	0.00779212	0.231006	-2.21683		Snord69	1.05481	7.30617	2.54227	0.0385646	0.985233	-4.21291
Fam84b	-0.666328	7.90661	-3.77904	0.00779977	0.231006	-2.21781		Gm22339	-0.594841	1.6644	-2.54202	0.0385791	0.985233	-4.21297
Gbp8	0.67694	5.56413	3.779	0.00780022	0.231006	-2.21787		Ces1g	0.546249	7.33963	2.54201	0.0385795	0.985233	-4.21297
Fhdc1	-0.931694	4.53312	-3.7789	0.00780112	0.231006	-2.21799		Lin9	0.524853	5.81802	2.54082	0.0386463	0.985233	-4.21325
Mir222	0.697321	2.90835	3.77811	0.00780887	0.231006	-2.21898		5730559C18Rik	-0.513452	4.67982	-2.5406	0.038659	0.985233	-4.2133
Dhrs7	0.631088	7.06903	3.77804	0.00780952	0.231006	-2.21906		Daglb	0.524313	6.96803	2.53909	0.0387445	0.985233	-4.21366
Kcng3	-0.669172	5.31627	-3.77656	0.00782395	0.231212	-2.22091		4930432K21Rik	-0.533344	4.49354	-2.5381	0.0388001	0.985233	-4.21389
Vbp1	0.666244	5.76464	3.77529	0.00783638	0.231359	-2.22249		Bglap	-0.556782	4.07507	-2.53767	0.0388245	0.985233	-4.21399
Mtss1	-0.64196	10.3388	-3.77264	0.00786235	0.231906	-2.2258		Speer4c	-0.583765	4.68179	-2.53515	0.038968	0.985233	-4.21458
S100a1	0.686999	7.72765	3.76933	0.00789494	0.23239	-2.22993		Zfp939;Gm28455	-0.520333	4.8542	-2.53454	0.0390025	0.985233	-4.21472
Spta1	-1.59407	5.36784	-3.76922	0.00789603	0.23239	-2.23007		Zmiz1	0.64434	7.98766	2.53338	0.0390686	0.985233	-4.21499
Rmdn3	0.723354	6.26531	3.76827	0.00790546	0.23239	-2.23126		Gm25907	-0.636885	2.20307	-2.53233	0.0391288	0.985233	-4.21523
Hbb-bs;Hbb-b1;Hbb-b2	-0.682823	3.53454	-3.76794	0.00790871	0.23239	-2.23167		Gm26486	-0.865061	2.12166	-2.53205	0.0391448	0.985233	-4.2153
Ogfrl1	0.689912	6.03517	3.76595	0.00792843	0.232582	-2.23416		Trim69	-0.545599	3.32255	-2.53192	0.0391522	0.985233	-4.21533
Gm24402	-0.69232	3.92083	-3.76425	0.0079453	0.232582	-2.23628		Gm25395	0.92199	7.35677	2.53188	0.0391545	0.985233	-4.21534
Mir335	0.97126	3.89233	3.76422	0.00794557	0.232582	-2.23631		Scgb2b11	-0.588768	2.14545	-2.53175	0.0391615	0.985233	-4.21537
Gm11670	-0.617821	5.35151	-3.76303	0.00795738	0.232582	-2.2378		Actg1	-0.611764	5.87066	-2.53124	0.039191	0.985233	-4.21549
Gm12766	-0.614513	3.04628	-3.76278	0.00795992	0.232582	-2.23811		Mis12	0.806968	6.34611	2.53095	0.0392073	0.985233	-4.21555
Gm26411	-0.62144	3.70952	-3.76246	0.00796309	0.232582	-2.23851		Smad9	0.713299	4.77556	2.52974	0.0392769	0.985233	-4.21584
Gm24145	-1.19678	4.39753	-3.761	0.00797765	0.232582	-2.24034		Gm16445	0.657459	1.84562	2.52744	0.0394093	0.985233	-4.21638
Tmem229a	-0.699861	4.71831	-3.76057	0.00798195	0.232582	-2.24088		Hspa1b;Hspa1a	1.05989	7.12551	2.52718	0.039424	0.985233	-4.21644
Colec10	1.12829	6.38098	3.76037	0.00798387	0.232582	-2.24112		Gm17120	-0.502518	4.16565	-2.52621	0.0394798	0.985233	-4.21666
Erdr1	-1.08638	10.6476	-3.75975	0.00799011	0.232582	-2.2419		Bcl3	-1.05175	7.89272	-2.52612	0.039485	0.985233	-4.21668
Papd4	0.604041	7.45137	3.75824	0.0080052	0.232803	-2.24378		Btg1	-0.595313	5.4093	-2.52588	0.0394986	0.985233	-4.21674
Slco2b1	0.935723	7.77937	3.75525	0.00803518	0.233315	-2.24752		Gm25360	1.01876	9.45977	2.52399	0.0396081	0.985233	-4.21718
Dpy19l1	0.734413	7.13743	3.75499	0.00803783	0.233315	-2.24785		Raph1	-0.710832	9.02321	-2.52393	0.0396118	0.985233	-4.2172
Arhgap18	0.676803	6.85446	3.7533	0.00805485	0.233567	-2.24996		Tmem51	-0.593927	4.39856	-2.52343	0.0396406	0.985233	-4.21732
Gm12525	-0.772392	2.20416	-3.75264	0.00806155	0.233567	-2.25079		Gm14399	0.729765	6.94735	2.51995	0.0398426	0.985233	-4.21813
Ciart	-1.05789	5.62442	-3.74706	0.00811805	0.234534	-2.25777		Gm11168	1.61687	5.82614	2.51959	0.0398636	0.985233	-4.21822
Ago2	-0.627924	8.16209	-3.74638	0.008125	0.234534	-2.25862		Kif16b	0.585824	6.54701	2.51947	0.0398706	0.985233	-4.21824
Greb1l	0.611053	4.60321	3.74638	0.00812502	0.234534	-2.25862		4930412L05Rik	-0.558234	2.96387	-2.51926	0.0398827	0.985233	-4.21829
Ighv1-34	0.618217	4.53601	3.74637	0.00812512	0.234534	-2.25864		4933429K18Rik	-0.69314	3.42696	-2.51751	0.039985	0.985233	-4.2187
Gm26287	-0.688143	4.53319	-3.74471	0.00814203	0.234803	-2.26071		Ctso	0.519481	8.61148	2.51658	0.0400391	0.985233	-4.21892
As3mt	-0.70006	8.40473	-3.7411	0.00817897	0.235429	-2.26524		Agpat5	0.60492	6.13409	2.51641	0.0400494	0.985233	-4.21896
Mir337	-0.810688	4.10048	-3.74074	0.00818261	0.235429	-2.26568		Slc2a10	-0.539313	4.49841	-2.51608	0.0400684	0.985233	-4.21904
Olfr1308	-0.867538	2.00959	-3.74003	0.00818993	0.235429	-2.26657		1700049L16Rik	-0.621814	3.63849	-2.51468	0.0401504	0.985233	-4.21937
Mroh5	-0.764226	4.06241	-3.73765	0.00821439	0.235429	-2.26955		Cgrrf1	0.674473	6.12384	2.51317	0.0402391	0.985233	-4.21972
Gm5712	-0.64345	3.31001	-3.73697	0.0082214	0.235429	-2.27041		Yae1d1	0.8718	6.58516	2.51147	0.0403394	0.985233	-4.22012
Epas1	-0.66575	9.86129	-3.73678	0.00822337	0.235429	-2.27065		Cpe	-0.57031	9.73787	-2.5114	0.0403438	0.985233	-4.22014
Pstpip2	0.683565	7.87971	3.73508	0.00824093	0.235429	-2.27278		Tmem123	0.624509	7.49528	2.51049	0.0403975	0.985233	-4.22035
Fez2	0.610529	6.28579	3.73402	0.00825193	0.235429	-2.27411		Gm4794	0.735952	11.605	2.50992	0.0404312	0.985233	-4.22049
Gabbr2	0.812021	6.80257	3.73244	0.00826827	0.235429	-2.27609		Gm13283	-0.544261	3.68431	-2.50946	0.040458	0.985233	-4.22059
C87414	-0.882647	3.49658	-3.73159	0.00827716	0.235429	-2.27716		Gm13051	-0.858008	2.58655	-2.50883	0.0404952	0.985233	-4.22074
Gm5617	0.750064	6.048	3.73148	0.00827825	0.235429	-2.27729		Olfr1495	-0.514794	2.03896	-2.50756	0.0405705	0.985233	-4.22104
Adgrf1	-0.72314	8.0666	-3.73132	0.00827989	0.235429	-2.27749		Cyp3a41b	0.599139	11.8482	2.50729	0.0405869	0.985233	-4.22111
Gm24588	0.61612	5.49958	3.73123	0.00828088	0.235429	-2.27761		Mir3081	-0.514625	4.40137	-2.50698	0.0406052	0.985233	-4.22118
Add3	0.808983	5.71342	3.73111	0.00828214	0.235429	-2.27776		Acat2	0.51349	6.98322	2.50566	0.0406834	0.985233	-4.22149
Slc17a8	1.20661	5.72917	3.72999	0.00829377	0.235429	-2.27916		Skp1a	0.501774	9.11003	2.50511	0.0407164	0.985233	-4.22162
Cdca2	0.658402	5.52935	3.72924	0.00830162	0.235429	-2.28011		G630016G05Rik	-0.517298	2.54065	-2.50491	0.040728	0.985233	-4.22166
Gpr182	-0.683558	7.57745	-3.72784	0.00831622	0.235429	-2.28186		Pim3;Gm33049	-0.709942	7.21251	-2.50381	0.0407936	0.985233	-4.22192
Gm25544	-0.967247	2.46188	-3.7277	0.00831767	0.235429	-2.28204		Gm24843	0.656307	2.97265	2.50297	0.0408436	0.985233	-4.22212
Aurka	0.708343	5.73678	3.72751	0.00831965	0.235429	-2.28228		Gm10824	-0.521066	2.91295	-2.50287	0.0408498	0.985233	-4.22215
Fpr-rs7	-0.599844	1.88924	-3.72745	0.00832028	0.235429	-2.28235		Ocstamp	-0.766628	7.77043	-2.50287	0.0408498	0.985233	-4.22215
Mettl5	0.605599	6.48702	3.72675	0.00832763	0.235429	-2.28323		Zbtb8os	0.640298	6.65075	2.50276	0.0408567	0.985233	-4.22217
Mcm8	0.627572	4.60702	3.72647	0.0083305	0.235429	-2.28358		Smtnl2	0.542081	5.31816	2.50274	0.0408578	0.985233	-4.22218
Olfr110	-0.639549	2.06393	-3.71851	0.00841423	0.237398	-2.29357		Tmprss11d	-0.579606	2.14896	-2.50219	0.0408905	0.985233	-4.22231
Ighv2-9	-0.610599	6.33404	-3.7184	0.00841545	0.237398	-2.29372		Gm14936	-0.584352	3.75056	-2.50167	0.0409218	0.985233	-4.22243
Pax6os1	-0.691588	2.62286	-3.71332	0.00846931	0.23868	-2.30009		Gpr152	-0.541233	3.93106	-2.50161	0.0409251	0.985233	-4.22244
Rbl2	0.656778	8.12999	3.71129	0.00849104	0.23868	-2.30265		Me1	0.780482	7.92376	2.50094	0.0409656	0.985233	-4.2226
Gm22315	-0.598171	1.98347	-3.71107	0.00849337	0.23868	-2.30293		Gm25930	1.34878	4.78245	2.50087	0.0409698	0.985233	-4.22262
Gm25300	0.688647	1.87325	3.70887	0.00851689	0.23868	-2.30569		Gm24148;Ncl	0.56719	3.45707	2.50083	0.0409719	0.985233	-4.22263
Gm26265	-1.00981	5.73298	-3.70831	0.00852294	0.23868	-2.3064		Ccdc58	0.541355	6.16681	2.50035	0.0410007	0.985233	-4.22274
Sacs	0.688387	3.47957	3.70734	0.00853335	0.23868	-2.30762		Ifnb1	-0.728265	2.983	-2.5002	0.0410099	0.985233	-4.22278
Gm23748	-0.658437	1.91937	-3.70606	0.00854709	0.23868	-2.30923		Gm12781	0.53753	5.23155	2.49911	0.0410751	0.985233	-4.22303
BC029214	1.51777	5.51062	3.70591	0.00854869	0.23868	-2.30942		Mir3105	0.536391	2.58322	2.4991	0.0410758	0.985233	-4.22304
Ube2c	0.748126	6.02705	3.70518	0.00855662	0.23868	-2.31034		Gm15551	-0.604385	3.7987	-2.499	0.0410817	0.985233	-4.22306
Gm23500	1.4747	2.38527	3.70432	0.00856589	0.23868	-2.31143		Gm8801	-0.669851	5.05677	-2.49836	0.0411203	0.985233	-4.22321
Haus2	0.600453	6.3047	3.7038	0.00857143	0.23868	-2.31207		Mc1r	-0.555986	3.66834	-2.49675	0.041217	0.985233	-4.22359
Kif4	0.680139	4.91568	3.70342	0.00857563	0.23868	-2.31256		Mir339;4930432F04Rik	-0.565227	6.64448	-2.49656	0.0412284	0.985233	-4.22363
Trim31	-0.678973	3.37778	-3.70289	0.00858135	0.23868	-2.31323		Nxpe2	0.726914	7.88474	2.49631	0.0412439	0.985233	-4.22369
Cog4	0.596148	8.02153	3.70228	0.00858787	0.23868	-2.31399		Atp2b3	-0.699383	3.54132	-2.4959	0.0412682	0.985233	-4.22379
Ttc30b	0.645492	5.81335	3.70199	0.00859104	0.23868	-2.31436		Hsdl2	0.588565	7.96666	2.49588	0.0412699	0.985233	-4.2238
Icos	0.613263	4.72456	3.70171	0.00859406	0.23868	-2.31471		1700010I02Rik	-0.509205	1.86576	-2.49579	0.0412753	0.985233	-4.22382
Ero1l	-0.960292	9.19553	-3.70105	0.00860117	0.23868	-2.31553		Gm25370	0.597152	4.43584	2.49439	0.0413598	0.985233	-4.22415
Olfr837	0.629405	1.9201	3.70089	0.00860296	0.23868	-2.31574		Vit	-0.496502	2.91615	-2.49433	0.0413635	0.985233	-4.22416
LOC105243404	-0.748944	4.60699	-3.70053	0.0086069	0.23868	-2.3162		Fbxo15	-0.549018	2.55962	-2.4933	0.0414259	0.985233	-4.22441
Olfr726	0.629132	3.13989	3.69872	0.00862651	0.238841	-2.31847		Fzd4	0.764124	6.57272	2.49327	0.0414274	0.985233	-4.22441
Slc25a47	1.58554	10.3272	3.69858	0.00862808	0.238841	-2.31865		Gm25024	0.697677	3.43838	2.49237	0.0414824	0.985233	-4.22463
Sox6os	0.615107	5.04089	3.69767	0.00863798	0.238902	-2.3198		Chic1	0.508084	5.31598	2.49232	0.041485	0.985233	-4.22464
Gstm2-ps1	0.983163	6.72485	3.69604	0.00865573	0.239118	-2.32185		Platr8	-0.518278	3.25966	-2.49167	0.0415245	0.985233	-4.22479
Olfr1136	0.593617	1.85254	3.69476	0.00866964	0.239118	-2.32346		Taco1os	0.588749	3.70525	2.49162	0.041528	0.985233	-4.2248
2300009A05Rik	0.639201	7.18268	3.69431	0.00867461	0.239118	-2.32403		Krtap4-6	0.507328	2.71509	2.49084	0.041575	0.985233	-4.22499
Gldc	0.849212	8.44025	3.69317	0.00868715	0.239118	-2.32547		Gm17039	0.524565	2.61914	2.48879	0.0417002	0.985233	-4.22547
Snord14a;Rps13	-0.68632	4.44029	-3.6928	0.00869119	0.239118	-2.32594		Platr16	0.594577	3.48572	2.48861	0.041711	0.985233	-4.22551
Vmn1r24	-0.751709	2.52602	-3.69273	0.00869197	0.239118	-2.32603		Rdh16	0.563763	6.34797	2.48834	0.0417275	0.985233	-4.22558
DQ267101	-1.02961	3.77461	-3.692	0.00869992	0.239125	-2.32694		Olfr1220	-0.786809	2.79556	-2.48792	0.0417533	0.985233	-4.22568
Gatb	0.651049	6.44539	3.6912	0.00870873	0.239155	-2.32795		Eif1b	0.507667	6.51349	2.48774	0.0417638	0.985233	-4.22572
Kcnj8	-0.893273	7.31375	-3.69008	0.00872099	0.23928	-2.32936		Gm17225	-0.537743	3.07671	-2.48695	0.0418127	0.985233	-4.22591
Defb38	-0.703729	1.93348	-3.68921	0.00873063	0.239309	-2.33046		Ankrd29	-0.522906	4.42993	-2.48693	0.0418134	0.985233	-4.22591
Mir143	-0.645438	4.86201	-3.68819	0.0087418	0.239309	-2.33174		Fam161a	-0.695987	3.92602	-2.48662	0.0418327	0.985233	-4.22599
Serinc2	0.641573	6.74209	3.68789	0.00874515	0.239309	-2.33212		C030013D06Rik	-0.777382	3.87237	-2.48659	0.0418344	0.985233	-4.22599
Gm26719	-0.649303	5.86813	-3.68527	0.00877418	0.239892	-2.33544		Olfr790	-0.585604	2.25519	-2.48624	0.0418556	0.985233	-4.22607
Numbl;Adck4	-0.633806	3.83836	-3.68249	0.00880502	0.24014	-2.33894		Acsm1	0.56757	9.27867	2.48446	0.0419648	0.985233	-4.2265
Tcl1b1	-0.662102	5.62745	-3.68174	0.00881328	0.24014	-2.33988		Olfr1230	-0.779736	2.86624	-2.48439	0.0419697	0.985233	-4.22652
Acad10	0.740718	5.8587	3.68149	0.00881615	0.24014	-2.34021		Lhx8	0.50511	2.94218	2.48316	0.0420453	0.985233	-4.22681
Gm23127	-0.604989	7.80946	-3.68145	0.00881654	0.24014	-2.34025		Phf19	0.54736	4.33895	2.48266	0.042076	0.985233	-4.22693
LOC102639958	-0.602179	4.43752	-3.68097	0.00882189	0.24014	-2.34086		Setd6	0.522884	7.02255	2.48258	0.0420805	0.985233	-4.22694
Ophn1	-0.675785	5.16118	-3.6799	0.00883379	0.240198	-2.34221		Gm23027	0.540941	4.6314	2.47985	0.0422492	0.985233	-4.22759
Apex2	-0.673623	5.35202	-3.67939	0.0088395	0.240198	-2.34285		Uroc1	0.739961	8.44409	2.47967	0.0422604	0.985233	-4.22763
Pdk1	0.744974	6.52747	3.67759	0.00885959	0.240297	-2.34512		Odc1	0.570289	7.12364	2.47955	0.0422679	0.985233	-4.22766
Gm5779	-1.08581	4.27626	-3.67734	0.00886249	0.240297	-2.34545		Gm13763	-0.628586	1.96718	-2.47933	0.0422815	0.985233	-4.22771
Snord16a	-0.815299	9.24791	-3.67514	0.00888717	0.240297	-2.34823		Gm13707	-0.555815	3.39719	-2.4791	0.0422955	0.985233	-4.22777
Mrpl32	1.02674	5.56274	3.67457	0.0088935	0.240297	-2.34894		Gm24262	0.767504	4.4736	2.47858	0.0423277	0.985233	-4.22789
Gm23324	0.629522	2.76352	3.67411	0.00889867	0.240297	-2.34952		Bves	-0.582057	3.00302	-2.47828	0.0423467	0.985233	-4.22796
Cad	-0.700721	5.95208	-3.6736	0.00890441	0.240297	-2.35016		Sult1b1	0.65241	6.01556	2.47641	0.0424623	0.985233	-4.22841
Zfp593	0.899935	4.47625	3.67331	0.00890773	0.240297	-2.35054		Olfr748	-0.680748	2.62172	-2.4762	0.0424758	0.985233	-4.22846
Sumo3	-0.774895	2.12794	-3.67309	0.00891019	0.240297	-2.35081		Apbb3	-0.662743	5.36175	-2.47589	0.0424947	0.985233	-4.22853
Speer4a	-0.636872	4.94725	-3.67286	0.00891277	0.240297	-2.3511		Gm22881	-0.506931	3.79248	-2.4744	0.0425876	0.985233	-4.22888
Dbi	0.783832	6.99277	3.67074	0.0089367	0.240447	-2.35378		Fzd7	0.553421	5.83266	2.47379	0.0426259	0.985233	-4.22903
Sgtb	0.63357	4.92414	3.67055	0.00893889	0.240447	-2.35403		Gm25923	-0.632985	3.29748	-2.47314	0.0426664	0.985233	-4.22918
Gm24060	-0.656169	2.66638	-3.66999	0.00894512	0.240447	-2.35472		Ly6g5c	-0.639796	4.33171	-2.47189	0.0427448	0.985233	-4.22948
Cetn2	0.678807	4.94256	3.66962	0.00894933	0.240447	-2.35519		Micu2	0.540339	7.35123	2.47166	0.0427587	0.985233	-4.22954
Pex19	0.654563	8.33003	3.66627	0.00898741	0.240955	-2.35944		Vmn1r207-ps	-0.517654	1.66382	-2.47124	0.0427852	0.985233	-4.22964
Lce3c	-0.595936	6.42916	-3.66597	0.00899072	0.240955	-2.35981		Spast	0.500001	7.08991	2.47073	0.0428172	0.985233	-4.22976
Gm20199;Arih1	-0.671877	4.72975	-3.66591	0.0089915	0.240955	-2.35989		Cyp2a5;Cyp2a4	0.528026	6.39691	2.46985	0.0428722	0.985233	-4.22997
G2e3	0.812007	6.10626	3.66448	0.00900774	0.241182	-2.3617		Olfr128	-0.711169	4.0936	-2.46984	0.0428729	0.985233	-4.22997
Slc17a5	0.615161	9.31419	3.66358	0.00901797	0.241248	-2.36283		Gm1965	-0.626112	3.9905	-2.46895	0.0429289	0.985233	-4.23018
Cep57l1	0.672789	5.01954	3.66169	0.0090396	0.241458	-2.36523		LOC102634314	-0.555688	3.07682	-2.46802	0.0429874	0.985233	-4.2304
Mettl21b	-0.750433	3.92732	-3.66154	0.00904137	0.241458	-2.36542		Prl2c5	-0.648696	2.09343	-2.46757	0.0430159	0.985233	-4.23051
Gm25909	1.1758	5.42731	3.65883	0.00907238	0.242078	-2.36885		Vsnl1	-0.550579	4.74084	-2.46746	0.043023	0.985233	-4.23054
Fancb	0.700496	3.39519	3.65797	0.00908226	0.242134	-2.36993		Junos	-0.511891	4.36601	-2.4664	0.0430894	0.985233	-4.23079
Trmt61a	-0.589344	4.79689	-3.65573	0.00910816	0.242616	-2.37278		Gm13110	0.541558	3.67058	2.46617	0.0431042	0.985233	-4.23084
4930579G24Rik	0.658809	5.27523	3.65396	0.00912859	0.242722	-2.37502		D16Ertd472e	0.547659	7.10036	2.46562	0.0431391	0.985233	-4.23098
Mtnr1a	0.77666	5.10458	3.65376	0.00913091	0.242722	-2.37527		Anapc15-ps	0.833926	5.54128	2.46559	0.0431405	0.985233	-4.23098
Gm15851	0.636633	4.95163	3.65335	0.00913557	0.242722	-2.37579		BC029214	0.559856	5.42312	2.46491	0.0431834	0.985233	-4.23114
Gm8096	-0.626553	5.47185	-3.65208	0.00915028	0.24285	-2.37739		Gm26074	0.611158	3.39788	2.46407	0.0432369	0.985233	-4.23134
Srd5a2	0.69884	6.61501	3.65084	0.00916474	0.24285	-2.37897		Gm22865	0.499052	4.47718	2.46311	0.0432977	0.985233	-4.23157
Slc22a28	0.826205	7.47711	3.65033	0.0091707	0.24285	-2.37962		1700026D11Rik	-0.497239	3.18278	-2.46302	0.0433033	0.985233	-4.23159
Wdr35	0.718553	5.36495	3.65024	0.00917166	0.24285	-2.37973		Mki67	-0.616289	7.94061	-2.46284	0.0433146	0.985233	-4.23164
Acsm5	0.65477	7.99878	3.64896	0.00918662	0.243038	-2.38136		Crisp2	-0.555301	3.21752	-2.4622	0.0433557	0.985233	-4.23179
Cd209f	0.90308	3.14969	3.64805	0.00919714	0.24311	-2.3825		Gm25170	0.503545	2.05747	2.46209	0.0433628	0.985233	-4.23182
Gm5278;Gm22752	0.65908	4.80438	3.6467	0.00921291	0.243287	-2.38421		Prr5l	-0.611454	4.9595	-2.46155	0.0433965	0.985233	-4.23194
F3	1.92571	5.67894	3.6459	0.00922234	0.243287	-2.38524		Tmem145	-0.489056	4.65881	-2.46111	0.043425	0.985233	-4.23205
Etaa1	0.714935	5.16976	3.64516	0.00923092	0.243287	-2.38617		Gm23197	-0.566491	2.23165	-2.46082	0.0434436	0.985233	-4.23212
Hsd17b2	0.586054	10.7107	3.64475	0.0092358	0.243287	-2.38669		Slco1b2	0.534213	11.5602	2.46059	0.043458	0.985233	-4.23217
Zak	0.711829	5.74851	3.6439	0.00924576	0.243287	-2.38777		P2rx5	-0.498698	4.2635	-2.45873	0.0435768	0.985233	-4.23262
Vmn1r52	-0.871187	1.90294	-3.64347	0.00925084	0.243287	-2.38832		Gm26056	0.659113	1.86363	2.45743	0.0436593	0.985233	-4.23293
Slco1a4	0.724919	8.12127	3.64253	0.00926183	0.24337	-2.38951		Slc1a3	0.568038	3.13118	2.45711	0.0436803	0.985233	-4.23301
Cenpu	0.625109	4.7027	3.64164	0.00927234	0.24344	-2.39064		Mgll	0.827032	6.8226	2.45706	0.0436832	0.985233	-4.23302
Gm23136	0.767585	5.54041	3.64005	0.00929107	0.243726	-2.39266		Cyp2c68	0.535456	10.3754	2.45672	0.0437051	0.985233	-4.2331
mt-Ts1	0.657676	6.43335	3.63903	0.00930309	0.243835	-2.39395		Pdzd4	-0.489415	4.57716	-2.45665	0.0437097	0.985233	-4.23312
Ccnc	0.723875	6.68865	3.63815	0.00931343	0.2439	-2.39506		Erich3	0.535917	3.98814	2.45649	0.0437198	0.985233	-4.23315
Txnrd3	0.909592	5.09271	3.63707	0.00932629	0.244031	-2.39644		n-R5s162	0.627787	6.60385	2.45573	0.0437687	0.985233	-4.23334
Rnf167	0.58608	7.71848	3.6343	0.00935914	0.244643	-2.39996		Mir376c	0.494049	1.65469	2.45549	0.0437842	0.985233	-4.23339
Pigr	0.700495	11.3977	3.63294	0.00937533	0.244643	-2.40169		mt-Tf	1.41431	6.85244	2.45369	0.0438998	0.985233	-4.23382
Tlr1	-0.874362	8.38174	-3.63274	0.00937769	0.244643	-2.40194		Rusc1	0.595701	5.10583	2.45344	0.0439159	0.985233	-4.23388
D730001G18Rik	-0.625644	4.3377	-3.63169	0.00939016	0.244643	-2.40327		Zfp595	0.672071	3.78843	2.45252	0.0439747	0.985233	-4.2341
Armcx3	-0.583181	7.06812	-3.63161	0.00939109	0.244643	-2.40336		Gm128	-0.489459	3.90089	-2.45247	0.0439781	0.985233	-4.23411
1700066C05Rik	-0.589121	5.23006	-3.63052	0.0094041	0.244643	-2.40475		Mrpl22	0.496729	5.00782	2.45159	0.0440351	0.985233	-4.23433
Mcts2	-0.85495	5.22007	-3.6288	0.00942476	0.244643	-2.40694		Lyve1	-1.12897	6.54408	-2.45142	0.0440456	0.985233	-4.23436
Ppnr	-0.691763	5.99472	-3.62806	0.00943359	0.244643	-2.40788		Pramel7	-0.632038	3.54141	-2.45076	0.0440883	0.985233	-4.23452
Gm13119	0.861469	1.96222	3.62683	0.00944837	0.244643	-2.40944		Gm22828	-0.648858	1.85586	-2.45013	0.044129	0.985233	-4.23467
Nsmce4a	0.735182	7.23389	3.62676	0.00944922	0.244643	-2.40953		Gm1943	0.510457	6.64761	2.44988	0.0441451	0.985233	-4.23473
Defa3	-0.718843	5.66296	-3.62663	0.00945076	0.244643	-2.4097		Lrp4	0.544002	6.09546	2.44987	0.0441461	0.985233	-4.23474
Abhd14b	0.582614	8.90902	3.62639	0.00945361	0.244643	-2.41		Catsperg2	-0.673405	3.16695	-2.44983	0.0441487	0.985233	-4.23475
Cox6c	0.585629	9.89464	3.62457	0.00947559	0.244643	-2.41232		Tuba3a	-0.540319	5.05254	-2.44892	0.0442077	0.985233	-4.23496
Gm15718	-0.591855	2.47376	-3.6244	0.00947764	0.244643	-2.41254		Scn9a	-0.487049	3.46954	-2.44851	0.0442341	0.985233	-4.23506
Trav19	0.613307	2.75251	3.62418	0.00948023	0.244643	-2.41281		Cd209e	-0.50487	1.9294	-2.44841	0.0442409	0.985233	-4.23509
Ccna2	0.888519	6.79999	3.62347	0.00948881	0.244643	-2.41372		Mt4	-0.527339	3.76948	-2.44812	0.0442597	0.985233	-4.23516
Gm26820	-0.680916	3.26876	-3.62343	0.00948934	0.244643	-2.41377		Gm23441	-0.571078	2.67957	-2.44738	0.0443076	0.985233	-4.23533
4632427E13Rik	-1.03556	6.28309	-3.62325	0.00949143	0.244643	-2.41399		Speer6-ps1	-0.485653	1.88047	-2.44714	0.0443231	0.985233	-4.23539
Cmss1	0.602791	6.15072	3.62166	0.00951067	0.244696	-2.41602		Abca2	0.628202	7.16243	2.44654	0.0443619	0.985233	-4.23553
C2cd4b	-0.707997	4.45344	-3.62161	0.00951132	0.244696	-2.41609		Gm22084	0.493098	3.89696	2.44648	0.0443658	0.985233	-4.23555
Baat	0.854423	9.07077	3.6208	0.00952105	0.244696	-2.41711		Kctd13	0.511118	3.94158	2.44637	0.0443733	0.985233	-4.23558
Igfbp1	-0.882602	11.9183	-3.62004	0.00953036	0.244696	-2.41808		Olfr1511	-0.686119	2.60272	-2.44621	0.0443837	0.985233	-4.23561
Tmc7	-0.749822	5.61985	-3.61967	0.00953475	0.244696	-2.41855		Vill	-0.604695	5.16819	-2.44484	0.044473	0.985233	-4.23594
Gm8909;Gm10499	0.600055	6.11896	3.61918	0.00954079	0.244696	-2.41918		Gm25835	0.80824	8.12031	2.44373	0.0445452	0.985233	-4.23621
Gm26825	-0.633102	9.29951	-3.61697	0.00956759	0.245086	-2.42198		Gm19345	-0.505263	4.46949	-2.44354	0.0445573	0.985233	-4.23625
Pdcd4	0.638049	10.9743	3.61663	0.00957178	0.245086	-2.42242		Gm14640	-0.627117	2.51449	-2.4413	0.0447044	0.985233	-4.23679
Gm25081	-0.696768	4.12482	-3.61515	0.00958979	0.245345	-2.4243		Ldlrad2	-0.497498	4.5456	-2.44075	0.0447404	0.985233	-4.23692
Slc7a8	0.927568	6.01539	3.61366	0.00960801	0.245529	-2.4262		Txndc17	0.551103	8.72899	2.44053	0.0447545	0.985233	-4.23697
LOC102642717	-0.585226	3.78754	-3.61327	0.00961278	0.245529	-2.42669		Krtap6-3	-0.537043	1.65939	-2.43906	0.0448513	0.985233	-4.23733
Cyp2a12	0.577503	11.7573	3.61214	0.00962656	0.245679	-2.42813		Gdnf	-0.532474	3.677	-2.4389	0.0448617	0.985233	-4.23737
Gpn3	0.732001	5.15897	3.61065	0.00964488	0.245944	-2.43003		Gm22099	-0.610693	4.751	-2.43882	0.0448672	0.985233	-4.23739
Sult1b1	0.858757	6.3255	3.60595	0.00970289	0.247221	-2.43602		Epas1	-0.764072	10.0915	-2.4386	0.0448817	0.985233	-4.23744
Arfgap3	-0.595374	7.41079	-3.60521	0.009712	0.24725	-2.43696		Ighv1-56	-0.62938	5.43987	-2.43732	0.0449661	0.985233	-4.23775
Gnptab	0.593294	6.4286	3.60218	0.00974952	0.247875	-2.44082		Prr9	-0.618407	2.54232	-2.43597	0.0450549	0.985233	-4.23807
AW112010	0.786127	9.13068	3.60124	0.00976121	0.247875	-2.44202		Xkr9	0.726623	7.4115	2.43498	0.0451205	0.985233	-4.23831
Tpgs2	0.652709	6.38386	3.60083	0.00976637	0.247875	-2.44255		Mir677	0.545585	3.52198	2.43489	0.0451266	0.985233	-4.23833
Kiz	0.576351	6.90904	3.60014	0.00977496	0.247875	-2.44342		Ighv3-1	-0.562063	2.98714	-2.43425	0.0451684	0.985233	-4.23848
Olfr1252	0.776329	3.8915	3.60002	0.00977644	0.247875	-2.44358		Dhfr	0.602313	7.43327	2.4338	0.0451986	0.985233	-4.23859
Gm15902	-0.784791	3.22226	-3.59836	0.00979721	0.248199	-2.4457		Gm3715	-0.500442	2.7575	-2.43249	0.0452858	0.985233	-4.23891
Reep1	-0.715669	5.26411	-3.59767	0.00980582	0.248214	-2.44658		Mir1946b	0.59341	2.20889	2.43244	0.0452885	0.985233	-4.23892
Olfr293	-0.612259	1.85163	-3.59576	0.00982972	0.248236	-2.44901		Gm9734	0.546576	4.3159	2.4315	0.0453512	0.985233	-4.23914
Cers3	0.814118	4.34218	3.5955	0.00983295	0.248236	-2.44934		2700029M09Rik	0.543802	5.07651	2.43124	0.0453686	0.985233	-4.23921
6430573F11Rik	0.581022	4.05796	3.59496	0.00983972	0.248236	-2.45003		Snx31	-0.546517	4.85993	-2.43093	0.0453895	0.985233	-4.23928
Primpol	0.603627	5.70692	3.59473	0.00984262	0.248236	-2.45032		Kdelc2	0.599526	4.63759	2.43083	0.0453961	0.985233	-4.23931
Osgepl1	0.600672	6.48832	3.594	0.00985187	0.248236	-2.45126		D930015M05Rik	-0.552177	4.7641	-2.4308	0.0453978	0.985233	-4.23931
Cmtm8	0.66734	7.0021	3.59345	0.0098588	0.248236	-2.45197		Igkv6-25	0.681253	2.38629	2.42975	0.0454676	0.985233	-4.23957
Ermap	-1.854	5.55269	-3.59314	0.00986264	0.248236	-2.45236		Rgs16	-0.894672	9.81384	-2.42931	0.045497	0.985233	-4.23967
Ccpg1os	0.629203	8.16106	3.59116	0.00988757	0.248253	-2.45488		Ndufa3	0.482291	8.33285	2.42796	0.0455874	0.985233	-4.24
Pck1	0.900205	11.7469	3.58922	0.00991217	0.248253	-2.45736		Nr6a1	-0.569398	4.66483	-2.42763	0.0456095	0.985233	-4.24008
Esp34	-0.628962	1.82819	-3.58892	0.00991598	0.248253	-2.45775		1700112J05Rik	-0.496391	3.83644	-2.42713	0.0456432	0.985233	-4.2402
Cyp2c67	0.637791	11.3516	3.58877	0.0099178	0.248253	-2.45793		H2-Q7;H2-Q9;H2-D4	0.681376	4.82291	2.42683	0.0456629	0.985233	-4.24027
Gm24377	-0.61277	3.64901	-3.58794	0.00992832	0.248253	-2.45899		n-R5s161	-0.498712	3.74252	-2.4261	0.0457117	0.985233	-4.24044
Kif22	0.660607	5.38911	3.5869	0.0099416	0.248253	-2.46033		Spire1	-0.50462	3.88202	-2.42575	0.0457354	0.985233	-4.24053
Olfr1469	-0.592936	1.89555	-3.58687	0.00994196	0.248253	-2.46037		4933412E12Rik	0.507594	4.80886	2.4256	0.0457455	0.985233	-4.24057
Gm25642	-0.597513	6.47151	-3.58679	0.00994292	0.248253	-2.46046		Slc11a2	-0.664624	7.89751	-2.42544	0.0457566	0.985233	-4.24061
Pecr	0.849365	7.62499	3.5858	0.00995555	0.248253	-2.46173		Ggct	0.504707	5.96768	2.42453	0.0458174	0.985233	-4.24082
Ltb	-0.724986	5.68256	-3.58561	0.00995794	0.248253	-2.46197		Gm24911	-0.480688	2.54445	-2.42432	0.0458319	0.985233	-4.24088
Trim34a	0.660312	4.83377	3.58534	0.00996132	0.248253	-2.46231		Gm23538	-0.62596	3.21331	-2.42412	0.0458451	0.985233	-4.24092
Vmn1r199	0.977799	1.89207	3.58511	0.00996431	0.248253	-2.46261		4930474H06Rik	-0.698173	4.90752	-2.42391	0.0458594	0.985233	-4.24097
Trcg1	-0.579832	3.30734	-3.58488	0.0099672	0.248253	-2.4629		Ovgp1	1.09877	3.29648	2.42308	0.0459151	0.985233	-4.24117
Snap29	0.614889	6.85936	3.58374	0.00998174	0.248416	-2.46436		Gm25987	0.894191	5.17645	2.42233	0.0459653	0.985233	-4.24135
9330159M07Rik	-0.777804	6.12872	-3.58121	0.0100141	0.248945	-2.4676		Nxf2	-0.506479	2.70089	-2.42199	0.0459886	0.985233	-4.24144
Avpr1a	-0.763078	9.6471	-3.58005	0.0100289	0.248945	-2.46908		1700063O14Rik	-0.53843	2.65858	-2.4216	0.0460152	0.985233	-4.24153
Erbb3	0.653254	9.51966	3.57995	0.0100302	0.248945	-2.4692		Tspyl5	-0.542564	3.86828	-2.42098	0.0460571	0.985233	-4.24168
Paqr9	0.912712	8.85749	3.57953	0.0100356	0.248945	-2.46974		Pou6f1	-0.483767	5.54223	-2.42081	0.0460685	0.985233	-4.24172
Gm12828	0.578571	4.04417	3.57834	0.0100509	0.248945	-2.47126		Gm20236	-0.780558	4.05085	-2.42077	0.046071	0.985233	-4.24173
Milr1	-0.962805	4.06665	-3.5782	0.0100527	0.248945	-2.47144		Gm20236	-0.780558	4.05085	-2.42077	0.046071	0.985233	-4.24173
Tbc1d2b	-0.696381	8.67206	-3.5777	0.0100591	0.248945	-2.47208		Ppp1r3b	0.483093	8.59444	2.42063	0.0460802	0.985233	-4.24176
Mthfd2	-1.24384	6.22212	-3.57567	0.0100853	0.249234	-2.47468		Dsg1a	-0.51529	3.6869	-2.42048	0.0460904	0.985233	-4.2418
Pmp2	0.624393	2.49538	3.57502	0.0100936	0.249234	-2.4755		Adgra3	0.570427	6.98749	2.41994	0.046127	0.985233	-4.24193
Pprc1	-0.65107	6.62968	-3.57481	0.0100964	0.249234	-2.47578		Gm20750	-0.596175	3.69629	-2.41971	0.0461425	0.985233	-4.24199
Gm6669	0.725429	8.12616	3.57384	0.0101088	0.249234	-2.47701		4930599N23Rik	-0.482636	4.21579	-2.41895	0.046194	0.985233	-4.24217
Mir411	-0.592659	1.9962	-3.57368	0.0101109	0.249234	-2.47722		B4galt6	-0.524652	7.20233	-2.41882	0.0462029	0.985233	-4.2422
Rbfox2	-0.669551	7.29517	-3.5719	0.010134	0.249397	-2.4795		Hmgb1-ps7	0.493225	8.50953	2.41875	0.0462074	0.985233	-4.24222
Rhd	-0.642485	4.73517	-3.57155	0.0101386	0.249397	-2.47995		Lyplal1	0.480539	7.55774	2.41826	0.0462413	0.985233	-4.24234
Peg3	-1.12289	7.4386	-3.57132	0.0101416	0.249397	-2.48025		Ptcd3	0.654613	7.59354	2.41816	0.0462474	0.985233	-4.24236
Gm25989	0.679299	6.80654	3.57061	0.0101508	0.249425	-2.48115		Gm30910	-0.582391	2.16439	-2.41812	0.0462504	0.985233	-4.24237
Trav14d-3-dv8;Traj32	1.0264	3.72424	3.56727	0.0101943	0.250125	-2.48543		Gm25514	0.92705	4.74142	2.4181	0.0462517	0.985233	-4.24237
Fam136a	0.664685	7.3877	3.56718	0.0101954	0.250125	-2.48554		Gm7714	0.643522	4.7512	2.41778	0.0462734	0.985233	-4.24245
Gm24333	0.793554	2.18963	3.56579	0.0102137	0.250376	-2.48733		Myot	0.522659	3.62054	2.41721	0.046312	0.985233	-4.24259
Dusp6	-0.908628	10.4288	-3.56474	0.0102273	0.250439	-2.48867		1700086O06Rik	-0.547937	4.99464	-2.41719	0.0463138	0.985233	-4.2426
Cdkl2	0.849666	4.44782	3.56401	0.010237	0.250439	-2.48961		Elac1	0.508219	5.34871	2.41706	0.0463222	0.985233	-4.24263
Snora15	0.745576	7.45486	3.56359	0.0102424	0.250439	-2.49014		Lce1l	-0.497269	3.11554	-2.41617	0.0463829	0.985233	-4.24284
Gm24327	-0.656353	6.19731	-3.56313	0.0102485	0.250439	-2.49074		Gm32650	0.549227	3.043	2.4157	0.0464149	0.985233	-4.24295
Srgap3	0.854368	4.84921	3.56234	0.0102588	0.250494	-2.49174		Tagln2	-0.808093	7.22612	-2.41532	0.0464409	0.985233	-4.24305
Gm24071	-0.647738	6.59383	-3.55942	0.0102973	0.251166	-2.49549		Scgb2b19	0.534606	1.66073	2.41487	0.0464719	0.985233	-4.24316
Hist1h4j;Hist1h4m	0.61813	2.88942	3.55902	0.0103025	0.251166	-2.49599		Uqcc3	0.491674	6.39919	2.41472	0.0464816	0.985233	-4.24319
Olfr120	0.639782	2.15921	3.55812	0.0103145	0.25126	-2.49715		Gm22767	0.845002	3.24397	2.41464	0.0464872	0.985233	-4.24321
Lrrc20	-0.585775	5.54563	-3.55671	0.0103332	0.251519	-2.49896		Cfap20	0.512309	7.62727	2.41459	0.0464905	0.985233	-4.24322
Mad2l1bp	0.692295	4.88807	3.55593	0.0103435	0.251572	-2.49996		Zdhhc2	0.570045	4.61901	2.41427	0.0465124	0.985233	-4.2433
Xrcc2	0.591979	3.68444	3.55383	0.0103713	0.25182	-2.50265		Mid2	0.5171	6.89194	2.41404	0.046528	0.985233	-4.24336
Mir669l	-0.714728	2.65094	-3.55378	0.010372	0.25182	-2.50271		Snhg11	0.591635	4.93365	2.41346	0.0465677	0.985233	-4.2435
Gm25214	-0.646742	2.22145	-3.55333	0.010378	0.25182	-2.50329		Sfrp5	-0.577253	3.98682	-2.41321	0.0465851	0.985233	-4.24356
Dnajc12	-1.55088	8.0465	-3.55199	0.0103958	0.251834	-2.50501		Gm26424	-0.50196	6.30364	-2.41271	0.0466192	0.985233	-4.24368
Pm20d1	0.723102	10.5804	3.55191	0.0103969	0.251834	-2.50511		Gm4787	0.563032	2.91907	2.41232	0.046646	0.985233	-4.24377
Gm8906	0.5704	5.28611	3.55092	0.0104101	0.251834	-2.50639		Luzp4	0.516979	4.42772	2.41217	0.0466564	0.985233	-4.24381
Mapk11	0.608657	4.50455	3.5495	0.0104291	0.251834	-2.50821		Opcml	-0.52657	3.07726	-2.41208	0.0466622	0.985233	-4.24383
Zfp707	0.5839	6.77567	3.54927	0.0104321	0.251834	-2.5085		Tcl1b1	-0.657654	5.67675	-2.41152	0.0467008	0.985233	-4.24397
Cntnap5b	0.676381	2.85049	3.54902	0.0104355	0.251834	-2.50882		Cirbp	-0.608538	5.75998	-2.41147	0.0467039	0.985233	-4.24398
Mir1938	-0.886726	5.05918	-3.54855	0.0104417	0.251834	-2.50942		Igkv3-5	-0.807355	3.95314	-2.41134	0.0467128	0.985233	-4.24401
D130020L05Rik	0.781025	4.53998	3.54765	0.0104538	0.251834	-2.51057		Gm3526;Gm3344	0.530591	2.69756	2.41127	0.046718	0.985233	-4.24403
Asf1a	0.569777	6.67006	3.54653	0.010469	0.251834	-2.51202		Gm7444	0.561583	2.22213	2.41104	0.0467336	0.985233	-4.24408
Uevld	0.719672	6.55986	3.54618	0.0104735	0.251834	-2.51246		Traj27	0.495735	2.28081	2.41085	0.0467466	0.985233	-4.24413
Gm26905	-1.21217	6.85048	-3.5456	0.0104813	0.251834	-2.51321		Tnni2	-0.5099	4.16435	-2.41002	0.0468034	0.985233	-4.24433
Sox5it	-0.626917	3.31478	-3.54519	0.0104869	0.251834	-2.51374		Gm17196	0.692928	5.71751	2.40981	0.046818	0.985233	-4.24438
Olfr1347	0.641303	2.58703	3.54491	0.0104907	0.251834	-2.51409		1700083H02Rik	-0.478848	1.89678	-2.40885	0.0468843	0.985233	-4.24461
Atf7ip	0.613784	5.46769	3.54481	0.0104921	0.251834	-2.51423		Gm25748	-1.01674	5.07726	-2.40869	0.046895	0.985233	-4.24465
Bhmt-ps1	1.20168	5.80383	3.54384	0.0105051	0.251951	-2.51547		Aard	-0.560179	3.87096	-2.40756	0.0469727	0.985233	-4.24492
Suclg1	0.585757	8.27404	3.54216	0.0105278	0.252301	-2.51763		Olfr69	-0.567354	1.76263	-2.40737	0.046986	0.985233	-4.24497
Arfgap1	-0.575048	7.25551	-3.53703	0.0105974	0.253773	-2.52422		Map1b	-0.538448	4.59909	-2.40722	0.0469963	0.985233	-4.24501
Scarna2	-0.620866	7.76177	-3.53538	0.0106198	0.253953	-2.52633		Cdk2ap1	0.481233	6.7957	2.40667	0.0470345	0.985233	-4.24514
Gm24984	0.675183	4.21661	3.5348	0.0106278	0.253953	-2.52708		Sycp1	0.477704	2.78881	2.40593	0.0470853	0.985233	-4.24532
Morf4l1-ps1	-0.719401	3.87933	-3.53362	0.010644	0.253953	-2.52861		Gm13287	-0.693373	5.13635	-2.40532	0.0471278	0.985233	-4.24547
1700019M22Rik	-0.967866	2.99635	-3.53357	0.0106446	0.253953	-2.52866		Gm23011	-0.479446	1.39292	-2.40505	0.0471464	0.985233	-4.24553
Gm14393	-0.668872	2.88407	-3.53349	0.0106458	0.253953	-2.52877		Tgoln1;Tgoln2	0.504355	9.96348	2.40403	0.0472171	0.985233	-4.24578
Bex4	-0.956418	2.97973	-3.53149	0.0106731	0.254219	-2.53134		Gm12718	0.61689	3.47936	2.40332	0.0472661	0.985233	-4.24595
AW549542	-0.899838	4.77186	-3.53117	0.0106775	0.254219	-2.53175		Bub1b	-0.482875	4.86144	-2.40233	0.0473354	0.985233	-4.24619
Enox2	0.629359	5.98812	3.53088	0.0106815	0.254219	-2.53212		Noa1	0.516796	6.23723	2.40162	0.0473846	0.985233	-4.24637
Ctrcos	-0.592699	4.53466	-3.52903	0.010707	0.254596	-2.53451		Fam25c	0.616229	6.30424	2.40159	0.0473865	0.985233	-4.24637
Nsun6	0.565376	5.11506	3.52822	0.0107181	0.254596	-2.53555		1500026H17Rik	0.580519	2.83793	2.40142	0.0473985	0.985233	-4.24641
Gm17077	-0.660296	4.03845	-3.52711	0.0107334	0.254596	-2.53698		Vmn2r87	-0.480272	2.67214	-2.4012	0.0474139	0.985233	-4.24647
Parp12	0.651376	7.79878	3.52689	0.0107364	0.254596	-2.53725		Fhitos	0.510829	3.71521	2.40111	0.0474198	0.985233	-4.24649
Cybb	0.989386	6.91868	3.52638	0.0107435	0.254596	-2.53791		Mocs2	0.493438	8.63441	2.401	0.0474273	0.985233	-4.24651
Gm22743	-0.852255	2.81505	-3.52597	0.0107491	0.254596	-2.53844		Vmn2r27	-0.514846	2.16235	-2.40043	0.0474677	0.985233	-4.24665
Gm22961	0.695364	2.34419	3.52557	0.0107547	0.254596	-2.53896		Mpp1	0.761917	7.76154	2.39996	0.0474999	0.985233	-4.24677
Gm15600	-0.643057	2.51597	-3.5238	0.0107792	0.254983	-2.54124		Gm23987	0.640274	1.88109	2.39951	0.0475317	0.985233	-4.24688
Zfp937	-0.749008	5.27918	-3.52253	0.0107968	0.255203	-2.54286		Hsph1	1.18646	7.58851	2.39937	0.0475411	0.985233	-4.24691
Srsf11	-0.58001	6.73489	-3.51895	0.0108468	0.25619	-2.54748		Gm22590	-0.712363	2.83073	-2.39882	0.0475797	0.985233	-4.24704
Gm24376	0.606377	2.79129	3.51762	0.0108653	0.256432	-2.54919		4932413F04Rik	-0.529603	3.25387	-2.3984	0.0476089	0.985233	-4.24715
Chd3	-0.592669	6.6794	-3.51659	0.0108797	0.256578	-2.55052		Gm26803	-0.522042	3.9495	-2.39774	0.0476554	0.985233	-4.24731
Cyp39a1	-0.936492	9.83382	-3.51529	0.010898	0.256765	-2.5522		4933401B06Rik	-0.475797	2.09944	-2.39755	0.0476685	0.985233	-4.24735
Bbs4	0.719562	5.23181	3.51442	0.0109101	0.256765	-2.55331		Gm25276	-0.622205	2.21631	-2.39627	0.0477583	0.985233	-4.24766
Ulbp1	0.819851	3.13074	3.51426	0.0109125	0.256765	-2.55352		4921511C10Rik	-0.555614	3.82942	-2.39498	0.0478491	0.985233	-4.24798
Nhs	-0.959368	6.0014	-3.51353	0.0109227	0.256811	-2.55446		Gm26613	-0.480774	5.01071	-2.39491	0.047854	0.985233	-4.248
Rapgef3	-0.663832	5.12656	-3.50995	0.0109731	0.257802	-2.55907		Utp23	-0.492744	4.65981	-2.39464	0.0478725	0.985233	-4.24806
Gm15835	-0.702013	5.28815	-3.50916	0.0109844	0.257826	-2.56009		Dnajc15	0.649367	6.34688	2.39217	0.0480469	0.985233	-4.24866
Cyp51	0.720726	9.25649	3.50871	0.0109907	0.257826	-2.56067		1700001C02Rik	-0.511165	4.44728	-2.39209	0.0480522	0.985233	-4.24868
Fnbp4	-0.616766	6.03955	-3.50734	0.0110102	0.258088	-2.56244		Tgfbr2	-0.618382	7.11681	-2.39181	0.0480721	0.985233	-4.24875
Slc2a5	0.849554	5.34464	3.50668	0.0110196	0.258098	-2.56329		C2cd3	-0.690531	6.71956	-2.39127	0.0481103	0.985233	-4.24888
Skp1a	0.566595	9.12852	3.5056	0.0110349	0.258098	-2.56469		Cxcl12	0.846809	8.27002	2.39086	0.048139	0.985233	-4.24898
Ildr2	0.749664	6.22375	3.50489	0.011045	0.258098	-2.5656		Vwf	-0.482438	4.66472	-2.39056	0.0481607	0.985233	-4.24905
Ckb	0.605255	5.70069	3.5048	0.0110463	0.258098	-2.56572		Cdc20	-0.491973	6.65525	-2.3904	0.0481721	0.985233	-4.24909
Rps6ka5	1.09178	4.78404	3.50423	0.0110544	0.258098	-2.56645		Zfp955a	0.788703	4.15274	2.39024	0.0481831	0.985233	-4.24913
Gm6578	0.767581	2.40031	3.5038	0.0110605	0.258098	-2.567		Traj36	-0.505691	2.08813	-2.39002	0.0481988	0.985233	-4.24918
Gpr75;Asb3	-0.649055	5.07266	-3.50293	0.011073	0.258145	-2.56813		Sept1	-0.499672	5.39359	-2.38969	0.0482222	0.985233	-4.24926
Gm25572	0.785302	2.45314	3.50205	0.0110856	0.258145	-2.56927		B230354K17Rik	0.600999	5.39225	2.38967	0.0482236	0.985233	-4.24927
Gm15690	0.997516	6.59781	3.50191	0.0110875	0.258145	-2.56944		Gm12031	-0.487341	3.46022	-2.38942	0.0482413	0.985233	-4.24933
Haus5	0.605682	5.42209	3.50045	0.0111084	0.258267	-2.57132		Gm9670	-0.544395	4.32419	-2.38909	0.0482647	0.985233	-4.24941
Rarres1	1.18252	8.87452	3.50039	0.0111093	0.258267	-2.57141		Gm25947	0.654039	3.56913	2.38886	0.0482806	0.985233	-4.24947
Sept10	0.636753	7.00802	3.49821	0.0111405	0.258798	-2.57421		Tmbim1	0.489198	7.55675	2.3885	0.0483062	0.985233	-4.24955
Klf13	-0.572165	6.0099	-3.49726	0.0111543	0.258925	-2.57545		Vmn2r15	0.580348	2.09581	2.3882	0.0483277	0.985233	-4.24963
Snora61	-0.706366	7.21883	-3.49364	0.0112065	0.259353	-2.58012		Gm11567	-0.506166	2.25784	-2.38756	0.0483733	0.985233	-4.24978
1110038B12Rik	-0.583488	11.3556	-3.49331	0.0112112	0.259353	-2.58054		Gm23322	0.681695	2.67234	2.3869	0.0484201	0.985233	-4.24994
Traf3ip2	1.15027	5.3747	3.49321	0.0112127	0.259353	-2.58067		Wdr64	-0.489535	2.77321	-2.38586	0.0484939	0.985233	-4.2502
Gm26514	-0.735154	4.51255	-3.49308	0.0112146	0.259353	-2.58084		Snord92	-0.575009	3.62947	-2.38548	0.048521	0.985233	-4.25029
Ttc38	-0.560724	8.85383	-3.49301	0.0112157	0.259353	-2.58094		Nr4a1	-0.685198	5.62442	-2.38533	0.0485317	0.985233	-4.25033
Mageb18	-0.578653	2.17829	-3.49094	0.0112456	0.259353	-2.58361		Akr1e1	0.528882	5.83176	2.38498	0.0485571	0.985233	-4.25041
Gm14230	-0.563412	4.29238	-3.49068	0.0112495	0.259353	-2.58395		Polr2i	0.499545	5.71283	2.38459	0.0485845	0.985233	-4.25051
Prkra	0.662691	5.2606	3.49015	0.0112571	0.259353	-2.58463		Gm8334	-0.49238	4.5927	-2.38398	0.0486281	0.985233	-4.25065
Pcdhb3	-0.558452	2.07595	-3.48951	0.0112665	0.259353	-2.58546		Gm23097	-0.593812	1.83687	-2.38385	0.0486378	0.985233	-4.25069
Pex7	0.598138	6.58085	3.48944	0.0112675	0.259353	-2.58555		Olfr284	-0.596271	2.7915	-2.38272	0.0487186	0.985233	-4.25096
Ren1;Ren2	-0.785129	4.16977	-3.4894	0.0112681	0.259353	-2.5856		Gm9962	0.528426	3.15038	2.38246	0.0487371	0.985233	-4.25103
Plpp5	-0.697597	8.30784	-3.48906	0.011273	0.259353	-2.58603		Gm24646	-0.47414	2.73487	-2.38236	0.0487443	0.985233	-4.25105
Mir26b	0.604465	3.56829	3.48679	0.0113062	0.259925	-2.58898		Spta1	-0.496778	4.73051	-2.38224	0.0487528	0.985233	-4.25108
Tmem39a	-0.695421	7.30817	-3.4846	0.0113381	0.26008	-2.5918		Rnf138rt1	-0.795981	4.97208	-2.38222	0.0487544	0.985233	-4.25108
Rfc4	0.579006	5.57751	3.48383	0.0113494	0.26008	-2.59279		Gm16096	-0.61606	3.61339	-2.38207	0.0487649	0.985233	-4.25112
Rhag	-1.86308	5.15448	-3.48382	0.0113496	0.26008	-2.59281		9030624G23Rik	0.566347	3.97948	2.38101	0.0488407	0.985233	-4.25138
Gm24598	-1.35231	5.24127	-3.48351	0.0113541	0.26008	-2.59321		Sar1b	0.512749	10.3585	2.38071	0.0488624	0.985233	-4.25145
Pdcd10	0.577951	6.35916	3.4824	0.0113705	0.26008	-2.59465		Vmn1r178	-0.477067	2.29625	-2.37896	0.0489885	0.985233	-4.25188
Klhdc8b	-0.644264	5.14917	-3.48238	0.0113708	0.26008	-2.59468		Lrrc39	0.651139	4.3992	2.37861	0.0490136	0.985233	-4.25197
Aanat	-0.557994	4.12678	-3.48233	0.0113715	0.26008	-2.59474		Gm22962	0.958747	4.67432	2.37831	0.0490354	0.985233	-4.25204
Card10	-0.593479	5.46709	-3.48118	0.0113884	0.260273	-2.59622		Igfbp5	0.518333	5.11055	2.378	0.0490578	0.985233	-4.25212
Atp13a5	0.668885	3.87363	3.4792	0.0114175	0.260748	-2.59878		Tenm4	-0.482927	4.49	-2.37777	0.0490739	0.985233	-4.25217
Gm4884	-0.66871	2.22896	-3.47843	0.011429	0.260819	-2.59979		Rhoc	-0.580784	8.26403	-2.37602	0.0492007	0.985233	-4.2526
Gm16110	-1.16797	3.58533	-3.47763	0.0114408	0.260897	-2.60082		Fitm1	0.598086	7.53607	2.37578	0.0492182	0.985233	-4.25266
Pcmtd2	0.562582	7.55638	3.47576	0.0114685	0.261126	-2.60323		Fgd1	-0.541323	5.21935	-2.37545	0.0492418	0.985233	-4.25274
Gm4795	0.670585	3.70113	3.47443	0.0114883	0.261126	-2.60497		Ighv10-3	-0.567393	2.6818	-2.37544	0.0492423	0.985233	-4.25274
Gm15760	-0.809697	4.30249	-3.47423	0.0114912	0.261126	-2.60521		Gm6958	-0.501237	3.64047	-2.37331	0.049397	0.985233	-4.25326
Snord111	-0.567076	7.65407	-3.47366	0.0114997	0.261126	-2.60596		Gm26143	-0.539043	1.92158	-2.37324	0.0494021	0.985233	-4.25328
Apol7a	1.02097	7.53924	3.47335	0.0115044	0.261126	-2.60636		Gm25156	-0.538981	1.63442	-2.37302	0.0494178	0.985233	-4.25333
Naa10;Arhgap4	-0.599034	3.61585	-3.47262	0.0115153	0.261126	-2.60731		D830046C22Rik;Gpr146	-0.531874	4.80805	-2.37291	0.0494259	0.985233	-4.25336
Gm23943	-0.700151	8.61493	-3.47174	0.0115283	0.261126	-2.60844		Aox1	0.741706	7.58367	2.37281	0.0494333	0.985233	-4.25338
Tcaf2	0.616293	4.49022	3.47173	0.0115285	0.261126	-2.60846		Sox4	-0.638986	3.75028	-2.37243	0.0494606	0.985233	-4.25347
Hist1h3f	0.604116	2.1193	3.47168	0.0115292	0.261126	-2.60852		Slc12a2	0.677783	4.84585	2.37223	0.0494755	0.985233	-4.25352
Gemin8	0.584145	3.24145	3.47099	0.0115395	0.261126	-2.60941		Ptbp2	-0.482085	6.53127	-2.37115	0.0495543	0.985233	-4.25379
Rtel1	0.620629	5.94804	3.47073	0.0115434	0.261126	-2.60975		Gm23083	-0.475187	1.83744	-2.37025	0.0496197	0.985233	-4.25401
Olfr1100	-0.562777	2.61185	-3.46948	0.0115622	0.261346	-2.61138		AB010352	0.794158	2.7814	2.36997	0.0496402	0.985233	-4.25408
4930597G03Rik	-0.566389	2.70797	-3.46702	0.011599	0.261346	-2.61456		Gm11563	-0.664829	3.04221	-2.36996	0.0496405	0.985233	-4.25408
Bcl2l1	-0.928544	6.40838	-3.46669	0.011604	0.261346	-2.61499		D13Ertd608e	0.499204	1.70797	2.36973	0.0496576	0.985233	-4.25414
Adprhl1	-0.66534	4.07437	-3.46644	0.0116078	0.261346	-2.61531		4930521O11Rik	0.508676	3.10257	2.36878	0.049727	0.985233	-4.25437
Hsd17b7	0.677749	7.60617	3.46578	0.0116177	0.261346	-2.61617		Snord110	-0.633775	7.98119	-2.36859	0.0497412	0.985233	-4.25442
Lhx6	-0.571349	5.70125	-3.4653	0.011625	0.261346	-2.61679		Tax1bp3	0.473588	6.04823	2.36765	0.0498097	0.985233	-4.25465
Glo1	0.616828	9.35396	3.46522	0.011626	0.261346	-2.61689		Ugt2b36	0.472298	10.2576	2.36687	0.0498665	0.985233	-4.25484
Ifrd1;Gm40403	-0.74949	6.41867	-3.46492	0.0116307	0.261346	-2.61728		Cd53	-0.651835	5.086	-2.36643	0.0498988	0.985233	-4.25494
Gm22940	-0.668587	2.17469	-3.46426	0.0116406	0.261346	-2.61813		Banf2os	-0.567922	3.6508	-2.36636	0.0499038	0.985233	-4.25496
Med30	0.647402	5.45387	3.46415	0.0116422	0.261346	-2.61827		Gm13570	-0.750262	5.78757	-2.36628	0.0499099	0.985233	-4.25498
Mrpl13	0.615973	6.71097	3.46265	0.0116648	0.261346	-2.62022		Olfr141	0.534401	1.98331	2.36595	0.0499343	0.985233	-4.25506
Cfap20	0.686825	7.68216	3.4623	0.0116701	0.261346	-2.62067		Ighm;Ighj1;Igh-VJ558;Ighg3;Igh-V7183	-0.499653	7.15916	-2.36573	0.0499506	0.985233	-4.25512
Hdx	-0.588207	2.49287	-3.46185	0.0116769	0.261346	-2.62125		Muc16	-0.536833	3.46281	-2.36495	0.050008	0.985233	-4.25531
Gm5122	-0.698309	3.67116	-3.46149	0.0116825	0.261346	-2.62173		H2-M10.4	-0.514515	3.61302	-2.36446	0.0500436	0.985233	-4.25543
Pnisr	-0.76791	6.14501	-3.46122	0.0116865	0.261346	-2.62208		Zfp942	0.681068	6.21958	2.36429	0.0500563	0.985233	-4.25547
Gm24240	-0.60232	5.29377	-3.46114	0.0116877	0.261346	-2.62218		Mir133b	-0.538924	3.59968	-2.36246	0.0501915	0.985233	-4.25592
Per3	-0.676368	6.52729	-3.45997	0.0117055	0.261376	-2.6237		Fam46a	-0.957	6.60388	-2.36149	0.0502629	0.985233	-4.25616
Sptbn2	0.599349	6.86125	3.45908	0.011719	0.261376	-2.62485		Snord22	0.88927	10.0493	2.3613	0.0502771	0.985233	-4.2562
Diaph3	0.689071	5.58657	3.45886	0.0117223	0.261376	-2.62513		Kcnk1	-0.74591	4.26861	-2.36108	0.0502934	0.985233	-4.25626
Tcrb-J;Trbj1-2	-0.716104	5.85327	-3.45883	0.0117228	0.261376	-2.62517		Gm34039	0.539918	8.8783	2.36061	0.0503277	0.985233	-4.25637
Acsf3	0.566975	6.59699	3.45774	0.0117394	0.261543	-2.62659		Gm14167	-0.637029	5.28126	-2.35969	0.0503963	0.985233	-4.2566
Hivep2	-0.653821	6.30507	-3.45723	0.0117471	0.261543	-2.62725		Gm26036	0.516237	2.28287	2.35925	0.0504285	0.985233	-4.2567
Gm23722	-0.775509	4.02138	-3.45639	0.0117599	0.261641	-2.62834		Gm23705	-0.498762	1.65938	-2.35906	0.0504428	0.985233	-4.25675
Abtb1	0.583934	6.25615	3.45509	0.0117798	0.261715	-2.63002		Traf4	0.550368	7.3152	2.3585	0.0504841	0.985233	-4.25689
Ulk2	0.552192	7.44574	3.454	0.0117964	0.261715	-2.63144		Gng12	0.960716	8.47046	2.35837	0.0504942	0.985233	-4.25692
Sowahb	-0.692129	7.1208	-3.45372	0.0118008	0.261715	-2.63181		Ighv1-75	0.504991	6.20955	2.35834	0.0504963	0.985233	-4.25693
Gm12154	-0.687833	3.10626	-3.45349	0.0118042	0.261715	-2.6321		Ipw	0.706221	3.4322	2.35832	0.0504974	0.985233	-4.25693
Lrrc16a	-0.678739	6.60125	-3.45331	0.0118071	0.261715	-2.63234		Zbtb11	0.489357	6.65129	2.35791	0.0505284	0.985233	-4.25703
Hspa13	-0.600109	8.01824	-3.45287	0.0118138	0.261715	-2.63291		Gm24482	-0.470191	1.4154	-2.3578	0.0505362	0.985233	-4.25706
Sectm1a	-0.568763	6.19195	-3.45188	0.0118289	0.261863	-2.63419		Mbl2	0.567272	9.97142	2.35737	0.0505679	0.985233	-4.25717
Anxa9	-0.575745	6.01982	-3.45095	0.0118432	0.261952	-2.6354		Rbm24	0.554389	4.28031	2.35732	0.0505721	0.985233	-4.25718
Chml	0.666797	4.83947	3.45027	0.0118537	0.261952	-2.63628		Spatc1	-0.477695	3.15627	-2.35721	0.0505806	0.985233	-4.25721
Ndc1	0.657885	7.09864	3.44896	0.0118737	0.261952	-2.63797		Olfr495	-0.574123	2.59552	-2.35656	0.0506284	0.985233	-4.25736
Bmp4	0.816509	5.63616	3.44894	0.0118741	0.261952	-2.63801		Gm16275	-0.536565	3.34438	-2.35562	0.0506987	0.985233	-4.2576
Hoxa9	-0.906729	3.35325	-3.44887	0.0118752	0.261952	-2.6381		Coq10b	0.610098	8.28471	2.35544	0.050712	0.985233	-4.25764
Slc25a48;AW011956	0.594632	6.26852	3.44831	0.0118839	0.261952	-2.63883		Sik1	-0.639127	7.35728	-2.3554	0.050715	0.985233	-4.25765
Kcnj2	0.797731	3.53386	3.44716	0.0119016	0.261952	-2.64031		Chrm2	-0.531803	3.78577	-2.35522	0.0507286	0.985233	-4.25769
Gm8994	-0.636303	5.87947	-3.44682	0.0119068	0.261952	-2.64075		Olfr655	0.523795	3.33562	2.35493	0.0507503	0.985233	-4.25777
Aldh9a1	0.565718	9.9654	3.4456	0.0119258	0.261952	-2.64235		Gm25379	-0.491231	4.28598	-2.35443	0.0507871	0.985233	-4.25789
Rhox4f	-0.776375	2.90062	-3.44557	0.0119262	0.261952	-2.64239		Zfp949	-0.496686	6.31773	-2.35393	0.0508249	0.985233	-4.25801
Gm24686	-0.566545	1.88019	-3.44489	0.0119367	0.261952	-2.64326		Gsta3	0.622649	9.77716	2.3535	0.0508569	0.985233	-4.25812
Gm25916	-1.02742	3.83596	-3.44442	0.011944	0.261952	-2.64387		Wnt11	0.477416	4.87042	2.35343	0.0508623	0.985233	-4.25813
Fubp1	-0.578288	7.83421	-3.44398	0.0119508	0.261952	-2.64444		Igkv8-21	0.676852	3.03896	2.35336	0.0508673	0.985233	-4.25815
2010320M18Rik	0.689824	5.03512	3.44397	0.011951	0.261952	-2.64446		Slc1a4	-0.873437	8.02161	-2.35284	0.050906	0.985233	-4.25828
Mir717	-0.849656	4.90433	-3.44313	0.011964	0.262053	-2.64555		Cenpj	0.490207	5.19481	2.35271	0.0509158	0.985233	-4.25831
Glp2r	-0.583941	4.03439	-3.44176	0.0119854	0.262206	-2.64733		Gm22566	-0.532857	3.13174	-2.35208	0.0509634	0.985233	-4.25847
Gm10257	0.563413	5.91644	3.44142	0.0119906	0.262206	-2.64777		Srd5a1	1.21473	5.73942	2.35182	0.0509824	0.985233	-4.25853
Cfhr1	0.852682	5.04549	3.44105	0.0119964	0.262206	-2.64825		4933417G07Rik	-0.541517	3.21039	-2.35134	0.0510188	0.985233	-4.25865
Cox6b1	0.589811	8.32151	3.43959	0.0120192	0.262278	-2.65016		2310057J18Rik	0.468165	2.51641	2.35106	0.0510399	0.985233	-4.25872
Tmie	0.582878	5.08642	3.43949	0.0120208	0.262278	-2.65029		Igkv6-23	0.788605	1.94912	2.35094	0.0510486	0.985233	-4.25875
Ndufaf7	0.579304	7.47579	3.43909	0.012027	0.262278	-2.65081		Gimap5	-0.526497	4.45457	-2.34947	0.0511593	0.985233	-4.25911
Tango2	-0.554868	8.20312	-3.43868	0.0120334	0.262278	-2.65134		4933430H16Rik	0.468029	2.683	2.34909	0.051188	0.985233	-4.2592
9030622O22Rik	-0.555839	6.03981	-3.43802	0.0120437	0.262318	-2.65219		Mug2	1.53148	7.24854	2.3489	0.0512019	0.985233	-4.25925
Reln	-0.600878	10.1747	-3.43645	0.0120684	0.262506	-2.65424		Defb39	-0.483241	1.98397	-2.34638	0.0513926	0.985233	-4.25987
LOC102639762	-0.645333	3.1189	-3.43639	0.0120693	0.262506	-2.65431		Bst2	0.634927	8.30827	2.34616	0.0514094	0.985233	-4.25992
4930527F14Rik	-0.987151	4.16835	-3.43451	0.0120989	0.262966	-2.65676		Pqlc3	0.486818	4.30036	2.34583	0.0514343	0.985233	-4.26001
Gm3159	0.633364	2.1786	3.43373	0.0121111	0.262966	-2.65777		Gm24263	-0.481059	1.77198	-2.34491	0.0515033	0.985233	-4.26023
Fpr2	1.06484	2.83614	3.4333	0.0121178	0.262966	-2.65832		Mgat5	-0.565264	6.63142	-2.34466	0.0515228	0.985233	-4.26029
Fndc8	-0.695129	3.29636	-3.43271	0.0121272	0.262966	-2.6591		Cpt1c	-0.486428	4.89908	-2.34378	0.051589	0.985233	-4.26051
Vmn1r113	0.570526	2.16336	3.43236	0.0121327	0.262966	-2.65956		Lgals7	-0.585446	4.26812	-2.34331	0.0516253	0.985233	-4.26063
Dnajc3	-0.555527	10.2826	-3.43049	0.0121622	0.263422	-2.66199		Gm12147	0.817971	3.16652	2.34232	0.0517001	0.985233	-4.26087
Gm14095	-0.557619	2.33789	-3.42947	0.0121783	0.263432	-2.66331		Sorcs2	-0.537662	5.87134	-2.34215	0.051713	0.985233	-4.26091
Spp1	0.918628	5.73153	3.42939	0.0121796	0.263432	-2.66342		Gm23857	0.70619	1.96233	2.34211	0.0517161	0.985233	-4.26092
Hist2h2ab	0.663701	4.73102	3.42712	0.0122156	0.263731	-2.66637		Sdr42e1	0.563532	6.28401	2.34198	0.0517264	0.985233	-4.26095
Atp5l	0.577493	8.72835	3.42684	0.0122202	0.263731	-2.66674		Tcrb-J;Trbj2-5;Trbv29	-0.470148	5.14528	-2.34154	0.0517594	0.985233	-4.26106
Gm24608	-0.872629	3.70075	-3.42663	0.0122235	0.263731	-2.66701		Col6a2	-0.496339	5.14679	-2.34124	0.0517823	0.985233	-4.26113
Hmgcl	0.559573	8.72288	3.42638	0.0122274	0.263731	-2.66734		Gm24212	-0.559714	2.48261	-2.34109	0.0517938	0.985233	-4.26117
Mrpl49	0.604982	6.5821	3.42492	0.0122507	0.263962	-2.66924		Gm25431	-0.478393	1.43728	-2.34087	0.0518109	0.985233	-4.26123
Pmpcb	0.564539	8.52791	3.42418	0.0122624	0.263962	-2.6702		Zfp133-ps	0.611974	3.18947	2.34005	0.0518732	0.985233	-4.26143
Gm8724	0.579563	8.89543	3.42398	0.0122657	0.263962	-2.67046		Pfpl	-0.633484	3.67871	-2.33892	0.0519596	0.985233	-4.26171
Cyp2u1	0.940778	6.78221	3.42357	0.0122722	0.263962	-2.67099		Gm11376	-0.490784	3.58418	-2.3388	0.051969	0.985233	-4.26174
Abcg2	0.737522	6.32354	3.42141	0.0123067	0.264207	-2.6738		Setmar	-0.527194	5.80392	-2.33863	0.0519818	0.985233	-4.26178
Slc41a3	-0.758158	7.09324	-3.41967	0.0123347	0.264207	-2.67608		Marveld1	0.912284	7.12535	2.33857	0.0519866	0.985233	-4.2618
Uroc1	0.873734	9.26113	3.41946	0.0123381	0.264207	-2.67635		Cyp2j5	0.931161	10.1184	2.33659	0.0521378	0.985233	-4.26228
Slc16a1	0.637818	9.29047	3.41898	0.0123457	0.264207	-2.67697		Aoc2	-0.495785	4.14485	-2.33647	0.0521476	0.985233	-4.26231
1700041G16Rik	-0.662316	2.97641	-3.41883	0.0123481	0.264207	-2.67716		2410021H03Rik	-0.516425	1.74768	-2.3362	0.0521677	0.985233	-4.26238
Ighv5-9	-0.672651	3.28598	-3.41874	0.0123497	0.264207	-2.67729		D1Pas1	0.516686	3.47859	2.33589	0.0521916	0.985233	-4.26246
Nsdhl	0.887263	9.65898	3.41868	0.0123506	0.264207	-2.67737		Gm24229	-0.484592	2.26206	-2.33551	0.0522211	0.985233	-4.26255
Usp27x	0.663298	3.74421	3.4172	0.0123744	0.264207	-2.67929		Ldhd	0.464976	9.08461	2.33509	0.0522535	0.985233	-4.26265
Arg2	-0.602763	4.6309	-3.41691	0.0123791	0.264207	-2.67967		Adrb3	-0.465754	4.92895	-2.33392	0.0523435	0.985233	-4.26294
Flrt1	1.85601	5.19793	3.41668	0.0123828	0.264207	-2.67997		Sbsn	-0.469623	4.51364	-2.33329	0.0523919	0.985233	-4.2631
Lrrc39	0.58419	4.47114	3.4166	0.012384	0.264207	-2.68007		2810428I15Rik	0.636268	6.07147	2.33311	0.0524059	0.985233	-4.26314
Gm26158	-1.51785	4.49763	-3.41591	0.0123953	0.264207	-2.68097		Gm23230	-0.62489	3.4452	-2.33263	0.0524428	0.985233	-4.26326
Pde6a	-0.595715	2.92369	-3.41509	0.0124086	0.264207	-2.68205		Srd5a3	0.483664	6.05539	2.33244	0.0524575	0.985233	-4.26331
Cyp2c37	0.712857	9.59965	3.41427	0.0124217	0.264207	-2.68311		4930461G14Rik	0.547886	4.47077	2.33227	0.0524702	0.985233	-4.26335
Cyp2d13	0.634885	11.3733	3.4142	0.0124229	0.264207	-2.6832		Gm14393	-0.468386	2.83708	-2.33065	0.0525962	0.985233	-4.26375
4930597O21Rik	0.714658	4.39055	3.41417	0.0124233	0.264207	-2.68324		Rps6-ps2	0.483574	5.49525	2.33018	0.0526321	0.985233	-4.26387
Igsf11	0.581525	8.34475	3.41306	0.0124414	0.264207	-2.68469		Gm16677;Gm27174	-0.568937	4.48618	-2.32966	0.0526725	0.985233	-4.264
Dcun1d4	0.582965	7.2698	3.41305	0.0124416	0.264207	-2.6847		Gm26584	-0.586198	3.65481	-2.32966	0.0526728	0.985233	-4.264
Eif2ak3	-0.606579	7.23704	-3.41283	0.0124452	0.264207	-2.68499		Gm22106	-0.4766	5.63888	-2.32934	0.0526973	0.985233	-4.26407
Zfp946	0.647621	5.83235	3.41174	0.0124628	0.264401	-2.68641		Gm22126	0.581479	4.07414	2.32914	0.0527129	0.985233	-4.26412
Rin2	0.611615	5.41727	3.41084	0.0124774	0.26453	-2.68758		Olfr1341	0.485964	2.60409	2.32895	0.0527274	0.985233	-4.26417
Pnpla8	0.566549	7.67501	3.40931	0.0125023	0.264878	-2.68958		Hdac4	-0.495157	6.79277	-2.32868	0.0527489	0.985233	-4.26424
Gm15883	0.719016	5.73613	3.40861	0.0125138	0.264939	-2.69049		1500011B03Rik	0.599941	4.63517	2.32794	0.0528064	0.985233	-4.26442
LOC102638359;Gm13369	-0.735848	3.26773	-3.40703	0.0125395	0.265237	-2.69255		Ndufab1	0.473952	6.05602	2.32768	0.0528259	0.985233	-4.26448
Serp1	-0.544847	10.0686	-3.4063	0.0125515	0.265237	-2.6935		Gm23448	-0.567131	3.54471	-2.32764	0.0528297	0.985233	-4.2645
Eda	0.545665	3.05173	3.40618	0.0125535	0.265237	-2.69366		Ncs1	0.475744	3.71618	2.32716	0.0528669	0.985233	-4.26461
Fopnl	0.592219	7.23451	3.40475	0.0125769	0.265281	-2.69552		Olfr350	-0.666234	1.87901	-2.3261	0.0529492	0.985233	-4.26488
Csrp3	1.38383	6.70148	3.40467	0.0125783	0.265281	-2.69563		Gm20319	0.511899	6.94228	2.32564	0.0529851	0.985233	-4.26499
Snhg4	-0.54624	5.01544	-3.40449	0.0125812	0.265281	-2.69586		Gm10371	0.560522	3.30796	2.32434	0.0530865	0.985233	-4.26531
Ftx	-0.549004	5.45983	-3.40395	0.0125901	0.265289	-2.69657		Chsy3	-0.497516	6.66144	-2.32357	0.0531469	0.985233	-4.2655
Cyp2c44	0.7514	10.9442	3.40043	0.012648	0.265979	-2.70116		Rassf9	-0.491487	2.72689	-2.32331	0.0531675	0.985233	-4.26557
Fahd1	0.684298	6.7321	3.39966	0.0126606	0.265979	-2.70216		Fam184b	-0.504805	4.83252	-2.3232	0.0531754	0.985233	-4.26559
Kifap3	0.648995	5.81247	3.39933	0.0126661	0.265979	-2.70259		Trav4-4-dv10	-0.551587	4.56141	-2.3228	0.0532074	0.985233	-4.26569
Gm22562	0.668895	3.95374	3.39922	0.0126679	0.265979	-2.70274		E330021D16Rik	0.469401	4.49116	2.32266	0.0532181	0.985233	-4.26573
Olfr1364	-0.563647	2.02568	-3.39841	0.0126813	0.265979	-2.70379		Adam2	-0.487848	3.03183	-2.322	0.0532697	0.985233	-4.26589
Gchfr	0.699556	6.89203	3.39824	0.0126841	0.265979	-2.70402		Rhox5	-0.555577	4.48641	-2.32195	0.0532738	0.985233	-4.2659
Atp5h	-0.600257	3.20349	-3.39801	0.012688	0.265979	-2.70432		l7Rn6	0.518786	6.65496	2.32195	0.0532741	0.985233	-4.26591
Ddias	0.766649	5.39614	3.39761	0.0126947	0.265979	-2.70485		Efna4	-0.495841	4.1943	-2.32168	0.0532951	0.985233	-4.26597
4930539N22Rik	-0.596468	2.80782	-3.39729	0.0126999	0.265979	-2.70526		Gm25154	0.679212	3.42435	2.32127	0.0533268	0.985233	-4.26607
Gm23762	-0.693622	3.56631	-3.39572	0.012726	0.266069	-2.70731		Tmem212	-0.521162	3.91383	-2.32088	0.0533575	0.985233	-4.26617
C730002L08Rik	0.685625	3.18316	3.39567	0.0127268	0.266069	-2.70738		Mir669a-3	0.511426	4.52197	2.32002	0.0534249	0.985233	-4.26638
Pex11a	0.842857	6.94602	3.39514	0.0127357	0.266069	-2.70807		Gm10268	0.626831	9.81563	2.3197	0.0534507	0.985233	-4.26646
Mir122	-1.75412	8.23833	-3.39497	0.0127385	0.266069	-2.70829		Rnf24	-0.544449	6.10657	-2.31945	0.0534703	0.985233	-4.26652
Cbln3	0.548074	4.80964	3.3932	0.0127679	0.266287	-2.7106		Dhx58	0.687864	5.58963	2.31814	0.0535736	0.985233	-4.26685
Gm23510	-0.593348	4.70878	-3.39259	0.0127781	0.266287	-2.7114		Plscr2	0.71075	6.4152	2.31813	0.0535745	0.985233	-4.26685
Mad1l1	-0.54632	6.73633	-3.39222	0.0127844	0.266287	-2.71189		Gm20091	0.528283	7.44837	2.31706	0.0536588	0.985233	-4.26712
Marveld1	-0.692987	7.64518	-3.39216	0.0127853	0.266287	-2.71197		Slc39a14	-0.83055	9.95973	-2.31699	0.0536643	0.985233	-4.26714
Gucy1a3	0.65407	5.03799	3.39133	0.0127992	0.266287	-2.71305		Gm14295;Gm38519	0.545255	5.79487	2.3156	0.0537738	0.985233	-4.26748
Gramd1a	-0.576852	6.92463	-3.39084	0.0128074	0.266287	-2.71369		Chpt1;Gm40735	0.655124	6.41991	2.3155	0.0537823	0.985233	-4.26751
Olfr50	0.986925	2.69077	3.39075	0.0128089	0.266287	-2.71381		Wwc2	0.505201	5.96111	2.31533	0.0537954	0.985233	-4.26755
Agxt	0.699875	8.93555	3.38999	0.0128216	0.266336	-2.7148		Pvrl3	0.532416	6.97188	2.31502	0.0538198	0.985233	-4.26762
Gm22748	-0.676801	4.19731	-3.38942	0.0128312	0.266336	-2.71555		Mir3073a	-0.477888	3.41968	-2.31477	0.0538397	0.985233	-4.26769
Daglb	0.564701	6.98284	3.38907	0.012837	0.266336	-2.716		Gm26146	0.516627	2.88867	2.31461	0.0538525	0.985233	-4.26773
Tarsl2	0.663832	6.12835	3.38826	0.0128505	0.266438	-2.71705		Cyp4v3	0.501752	10.6398	2.31434	0.0538743	0.985233	-4.26779
Fmo9	0.612361	3.75683	3.38709	0.0128702	0.266554	-2.71859		Foxk1	-0.459294	6.86622	-2.31204	0.054057	0.985233	-4.26836
Srr	0.659675	8.15311	3.38632	0.0128833	0.266554	-2.7196		LOC105244085	-0.492217	2.64581	-2.31164	0.0540884	0.985233	-4.26846
Hmgb1-ps7	0.541394	8.41241	3.38605	0.0128878	0.266554	-2.71995		4930447M23Rik	0.533319	3.93758	2.31121	0.054123	0.985233	-4.26857
Tmem123	0.618837	8.0232	3.38589	0.0128904	0.266554	-2.72015		Slc16a9	-0.477412	4.78828	-2.31111	0.0541308	0.985233	-4.26859
Gm17364	0.577327	4.41387	3.38391	0.0129239	0.267068	-2.72275		Syne1	0.513972	4.78293	2.31082	0.0541543	0.985233	-4.26867
Setdb2;Phf11c	-0.595453	6.86198	-3.38241	0.0129493	0.267234	-2.72471		Gm26289	-0.49516	3.94453	-2.31064	0.0541683	0.985233	-4.26871
Gm22245	-0.607581	3.23633	-3.38169	0.0129614	0.267234	-2.72565		Prrg3	-0.47731	4.24388	-2.30981	0.0542344	0.985233	-4.26892
Megf9	-0.612193	8.56298	-3.3814	0.0129664	0.267234	-2.72603		Otulin	0.614221	6.75104	2.30957	0.0542537	0.985233	-4.26898
Lin9	0.686449	6.02766	3.3811	0.0129714	0.267234	-2.72642		Olfr1026	0.519998	2.26308	2.309	0.0542997	0.985233	-4.26912
Fam171b	0.669602	4.09837	3.38089	0.012975	0.267234	-2.72669		Gm22582	0.586352	6.79837	2.30884	0.0543123	0.985233	-4.26916
Rhpn2	0.55126	6.06496	3.37971	0.0129951	0.267434	-2.72825		Syt12	-0.897436	5.8263	-2.30872	0.0543213	0.985233	-4.26919
Gm13141;LOC102641055	0.604781	5.39333	3.37747	0.0130331	0.267434	-2.73117		Olfr1456-ps1	-0.756296	3.92057	-2.30866	0.0543262	0.985233	-4.2692
Mir669f	-0.580055	5.06327	-3.3774	0.0130343	0.267434	-2.73126		Nudt14	0.583198	5.00557	2.30851	0.0543385	0.985233	-4.26924
Gpx1	0.702102	10.7272	3.37676	0.0130453	0.267434	-2.7321		Fut4	-0.565611	4.39671	-2.30811	0.0543701	0.985233	-4.26934
Aim1	0.740932	6.61582	3.37658	0.0130484	0.267434	-2.73234		Gm26695	0.502304	4.1194	2.30798	0.0543811	0.985233	-4.26937
Gm10538	-0.55504	4.25485	-3.37622	0.0130546	0.267434	-2.73281		Gm22093	-0.682595	3.43522	-2.30711	0.0544507	0.985233	-4.26959
Rnu3b1;Rnu3b3;Rnu3b2;Gm42087	-0.64635	9.1485	-3.37577	0.0130621	0.267434	-2.73339		Pfn2	0.477741	4.47041	2.30615	0.0545278	0.985233	-4.26983
Rnu3b1;Rnu3b3;Rnu3b2	-0.64635	9.1485	-3.37577	0.0130621	0.267434	-2.73339		Oas1g	1.18999	4.1845	2.30557	0.0545744	0.985233	-4.26997
Rnu3b4;Rnu3b1;Rnu3b3;Rnu3b2	-0.64635	9.1485	-3.37577	0.0130621	0.267434	-2.73339		Yae1d1	0.494432	6.03113	2.30546	0.0545828	0.985233	-4.27
Sigmar1;Gm42274	0.603412	6.76244	3.37459	0.0130824	0.267525	-2.73494		Med30	0.54494	5.26614	2.30529	0.054597	0.985233	-4.27004
Gm16121	-0.744535	4.26602	-3.374	0.0130925	0.267525	-2.73571		Gm25521	-0.472833	3.39318	-2.30504	0.0546172	0.985233	-4.27011
Cited2	0.782887	8.60832	3.37277	0.0131137	0.267525	-2.73733		Gm14403	0.822837	4.86185	2.30495	0.0546241	0.985233	-4.27013
Mcam	0.551872	4.5344	3.37266	0.0131156	0.267525	-2.73748		Gm13173	0.689432	3.38261	2.30489	0.0546288	0.985233	-4.27014
Eda2r	0.578213	3.86365	3.3718	0.0131303	0.267525	-2.7386		n-R5s28	1.01848	5.33406	2.30484	0.0546334	0.985233	-4.27016
Kmt2a	-0.637514	6.91567	-3.37131	0.0131387	0.267525	-2.73923		Fam46c;Gm38530	-0.505632	5.26223	-2.30449	0.0546608	0.985233	-4.27024
Gm17102	0.58787	2.88599	3.37113	0.0131417	0.267525	-2.73947		Gm15441	-0.612399	4.37083	-2.30398	0.0547019	0.985233	-4.27037
Gm25490	-1.22963	1.95353	-3.37059	0.0131511	0.267525	-2.74018		Antxr1	-0.599432	4.22457	-2.30384	0.0547135	0.985233	-4.2704
LOC100861738	-0.5615	4.12028	-3.37059	0.0131511	0.267525	-2.74018		Snord61	-0.62891	8.47017	-2.30383	0.0547145	0.985233	-4.27041
Ankrd49	0.54659	7.37101	3.3705	0.0131527	0.267525	-2.7403		Sdc1	-0.499892	7.62361	-2.30265	0.0548094	0.985233	-4.2707
Lipa	0.552213	10.9713	3.36971	0.0131663	0.267567	-2.74134		Gm13372	-0.464208	4.29275	-2.30264	0.0548106	0.985233	-4.2707
Hba-a1	-0.547618	5.84115	-3.3692	0.0131751	0.267567	-2.742		Gm2036	-0.482787	5.81991	-2.30258	0.0548155	0.985233	-4.27072
A2m	-1.85779	5.29628	-3.36888	0.0131807	0.267567	-2.74243		Mir694	0.489654	4.52729	2.30206	0.0548572	0.985233	-4.27085
Gm25154	-0.563036	3.28826	-3.36776	0.0131999	0.267664	-2.74389		A430110L20Rik	-0.552157	3.70642	-2.30204	0.0548588	0.985233	-4.27085
Zfp758	0.800524	5.04256	3.3676	0.0132027	0.267664	-2.74409		Gm26026	0.494209	1.98323	2.30193	0.054868	0.985233	-4.27088
Gm24430	-0.63874	1.84918	-3.36547	0.0132397	0.267926	-2.74689		Ifi27l2a	0.621287	4.52683	2.30175	0.0548818	0.985233	-4.27092
Gm25275	-0.888939	2.3982	-3.36489	0.0132497	0.267926	-2.74765		AI464131	0.484586	7.41327	2.3014	0.0549103	0.985233	-4.27101
Gm3286	-0.568872	3.56942	-3.36472	0.0132525	0.267926	-2.74786		Gm13547	-0.489038	4.42688	-2.30122	0.054925	0.985233	-4.27106
Adamtsl4	-0.578061	5.59474	-3.36444	0.0132575	0.267926	-2.74824		Vmn2r123;Vmn2r-ps159	0.458395	1.91285	2.30093	0.0549489	0.985233	-4.27113
Mief2	0.544356	5.45008	3.36392	0.0132665	0.267926	-2.74892		Pcdhb13	-0.539961	3.63932	-2.30059	0.0549761	0.985233	-4.27121
Gm24819	-0.580684	2.47303	-3.36386	0.0132675	0.267926	-2.74899		Gm10154	0.523356	6.54711	2.30046	0.0549866	0.985233	-4.27125
Fnta	0.614163	7.33967	3.36338	0.013276	0.267926	-2.74963		Gm4473	-0.493742	4.90085	-2.30011	0.0550152	0.985233	-4.27133
Plk3	-0.809251	7.55218	-3.36272	0.0132874	0.267982	-2.75049		Trmt1l	0.49742	7.58811	2.2993	0.0550803	0.985233	-4.27153
Gtf3c3	0.62468	6.12639	3.3622	0.0132964	0.26799	-2.75117		n-R5s15	-0.4986	1.77346	-2.29909	0.0550978	0.985233	-4.27159
2010111I01Rik;Mir27b	-1.00163	4.71954	-3.3609	0.0133191	0.268105	-2.75287		Atp4a	0.595351	5.47265	2.29903	0.0551028	0.985233	-4.2716
Manea	0.542497	8.60502	3.36063	0.0133238	0.268105	-2.75323		Gm24853	0.839123	5.96377	2.29876	0.0551244	0.985233	-4.27167
2700068H02Rik	-0.610591	3.84064	-3.36039	0.013328	0.268105	-2.75355		Gm12888	-0.47194	3.27322	-2.29856	0.0551408	0.985233	-4.27172
Cdca7	-0.7583	4.59735	-3.35929	0.0133472	0.268318	-2.75499		Gm9495	-0.589738	3.10214	-2.29777	0.0552049	0.985233	-4.27192
Phf11a	-0.537848	5.15721	-3.35872	0.0133572	0.268345	-2.75573		Cln6	0.549559	7.35196	2.29658	0.0553017	0.985233	-4.27221
Rims4	-0.694476	6.39571	-3.35822	0.013366	0.268348	-2.75639		Trmt2b	0.4747	6.98958	2.29645	0.0553124	0.985233	-4.27225
Dlk1	-0.940981	6.74459	-3.35664	0.0133937	0.26835	-2.75846		Gm10719	1.71577	4.47501	2.29605	0.055345	0.985233	-4.27235
Traj46	-0.58713	2.82898	-3.35659	0.0133946	0.26835	-2.75853		Olfr736	-0.519303	2.49427	-2.29564	0.0553788	0.985233	-4.27245
Top1mt	0.665661	6.70777	3.35579	0.0134087	0.26835	-2.75958		Krtap16-1	-0.482973	4.00702	-2.29548	0.0553913	0.985233	-4.27249
Gm10053	0.748689	7.95068	3.35576	0.0134093	0.26835	-2.75963		Gm5565	-0.577735	2.11408	-2.29485	0.0554431	0.985233	-4.27265
Cycs	0.748689	7.95068	3.35576	0.0134093	0.26835	-2.75963		Inhbc	0.641638	8.55304	2.29481	0.0554462	0.985233	-4.27265
Apoo	0.594317	5.78013	3.35464	0.013429	0.268571	-2.76109		Gm23440	-0.52259	2.81366	-2.29404	0.055509	0.985233	-4.27285
Ssxb10	0.546424	2.18186	3.35357	0.0134478	0.268708	-2.7625		Gm26824	-0.466905	2.38803	-2.29365	0.0555413	0.985233	-4.27295
Peg13	-0.668761	5.45494	-3.35326	0.0134532	0.268708	-2.76289		Gm22428	-0.490109	2.47207	-2.29323	0.0555751	0.985233	-4.27305
Trav9-4	-0.898064	4.63949	-3.35272	0.0134628	0.268728	-2.76361		9130015L21Rik	-0.516072	2.3981	-2.29315	0.0555816	0.985233	-4.27307
Gm10762	0.593629	5.66357	3.35121	0.0134895	0.269089	-2.76559		Gm25432	-0.661109	5.70316	-2.29205	0.0556717	0.985233	-4.27334
A230072E10Rik	-0.560966	4.92732	-3.34714	0.0135617	0.270175	-2.77093		LOC102636380;Gm1667	0.707932	5.07443	2.29164	0.0557056	0.985233	-4.27345
Neurl1b	0.565656	4.72057	3.34708	0.0135628	0.270175	-2.77101		Olfr311	0.491735	2.16387	2.29125	0.0557373	0.985233	-4.27354
Gm2506	-0.579683	4.52244	-3.34629	0.0135768	0.270175	-2.77205		Gm16110	0.569179	2.9675	2.29124	0.0557387	0.985233	-4.27355
Cyp4f14	0.773295	9.69563	3.34616	0.0135791	0.270175	-2.77221		Gm21805	0.621549	3.49945	2.28996	0.0558434	0.985233	-4.27386
Gm5524	1.00993	7.18117	3.34516	0.013597	0.270175	-2.77353		Ccl25	0.461587	5.49565	2.28992	0.0558474	0.985233	-4.27388
Fcho1	-0.630175	4.27265	-3.34505	0.0135989	0.270175	-2.77367		Bola3	0.495588	6.65874	2.28945	0.0558859	0.985233	-4.27399
Egf	-0.655099	4.13846	-3.34472	0.0136049	0.270175	-2.77411		Slfn9	0.803568	4.80937	2.28942	0.0558882	0.985233	-4.274
Scgb1b20	-0.674676	4.0734	-3.34366	0.0136238	0.270193	-2.7755		Gm10715	1.10022	4.39355	2.28931	0.0558976	0.985233	-4.27403
Efhd1	-0.58355	4.6354	-3.34331	0.0136301	0.270193	-2.77596		Gm10719;Gm10721;Gm10718	1.52664	5.81572	2.28929	0.0558986	0.985233	-4.27403
Trmt2b	0.566365	7.27283	3.34274	0.0136403	0.270193	-2.77671		Gm25787	-0.498016	1.52067	-2.28913	0.0559118	0.985233	-4.27407
Olfr1337	-0.635381	4.75111	-3.34273	0.0136406	0.270193	-2.77673		Wdr95	-0.533016	3.7619	-2.28884	0.0559361	0.985233	-4.27415
LOC102642670	-0.574022	9.8186	-3.33942	0.0137	0.271077	-2.78108		Adamts4	-0.526975	4.40667	-2.28861	0.0559551	0.985233	-4.2742
Phf11d;Phf11c	0.668082	4.17485	3.33927	0.0137027	0.271077	-2.78127		Tns4	0.454538	4.1541	2.28856	0.0559588	0.985233	-4.27421
Gm15345	-0.574266	4.80308	-3.33644	0.0137538	0.271915	-2.78499		Fez1	0.477053	3.8801	2.28787	0.0560162	0.985233	-4.27439
Sdf2l1	-0.806152	7.92491	-3.33462	0.0137866	0.27239	-2.78738		Gm25423	-0.47006	3.37078	-2.28774	0.0560266	0.985233	-4.27442
Adamts3	-0.594754	3.28431	-3.33395	0.0137988	0.272458	-2.78826		Notch3	-0.535091	4.76978	-2.28767	0.0560325	0.985233	-4.27444
Fancd2os	-0.639157	4.16998	-3.33187	0.0138366	0.27264	-2.791		Pllp	0.646434	5.80642	2.28754	0.0560434	0.985233	-4.27447
Olfr1258	0.563616	1.87632	3.3318	0.0138379	0.27264	-2.79109		Fermt2	-0.540743	8.68819	-2.28754	0.0560435	0.985233	-4.27447
Notumos	-0.729322	4.44782	-3.331	0.0138524	0.27264	-2.79214		Mllt4	-0.690551	7.13383	-2.28718	0.0560733	0.985233	-4.27456
Gm26912	0.555576	2.75538	3.33058	0.01386	0.27264	-2.79269		LOC100503048	0.495622	2.62981	2.28664	0.0561178	0.985233	-4.2747
Lclat1	0.591403	8.51737	3.33038	0.0138637	0.27264	-2.79296		Rabep1	0.586009	8.05332	2.28633	0.0561432	0.985233	-4.27477
Gm14508	-0.540124	3.89493	-3.33021	0.0138667	0.27264	-2.79318		Mir344	-0.735825	3.19548	-2.28586	0.0561822	0.985233	-4.27489
Paox	0.562405	6.39321	3.33007	0.0138695	0.27264	-2.79337		Robo1	-0.801262	8.08823	-2.28499	0.0562542	0.985233	-4.27511
E330033B04Rik	-0.715992	4.21183	-3.3272	0.0139218	0.272836	-2.79714		Npw	-0.494531	5.53322	-2.28488	0.0562634	0.985233	-4.27514
Ces3b	0.978123	8.47052	3.32675	0.01393	0.272836	-2.79773		Haus5	0.504637	5.26929	2.28414	0.0563246	0.985233	-4.27532
Gm13154	-0.531697	1.80341	-3.32661	0.0139327	0.272836	-2.79792		2900026A02Rik	-0.505972	7.47588	-2.28358	0.056371	0.985233	-4.27546
Dpp4	0.539505	8.78457	3.32641	0.0139363	0.272836	-2.79818		Gramd4	0.532528	5.26027	2.28358	0.0563714	0.985233	-4.27546
Gm4322	-0.785585	4.49014	-3.32623	0.0139396	0.272836	-2.79842		Trav3d-3;Trav3n-3	-0.479016	4.17233	-2.28312	0.0564094	0.985233	-4.27558
LOC102633930	-0.554681	3.79744	-3.32567	0.0139498	0.272836	-2.79915		Trav3d-3;Trav3n-3	-0.479016	4.17233	-2.28312	0.0564094	0.985233	-4.27558
Serpinb1a	0.79154	4.40315	3.32525	0.0139577	0.272836	-2.79971		Gm25039	0.879131	7.07297	2.28295	0.0564236	0.985233	-4.27562
Zfp324	-0.669364	6.02859	-3.32503	0.0139616	0.272836	-2.8		Zim3	-0.551864	2.24691	-2.28294	0.0564241	0.985233	-4.27562
Dixdc1	0.612021	4.73845	3.32476	0.0139665	0.272836	-2.80035		Gm25898	-0.467042	3.25426	-2.28157	0.056538	0.985233	-4.27596
Gpr52	-0.950658	4.73178	-3.32472	0.0139673	0.272836	-2.8004		Gm5;Zar1l	-0.572119	4.17351	-2.28137	0.056555	0.985233	-4.27601
Prkar2b	-0.741878	4.49233	-3.32386	0.0139831	0.272952	-2.80154		A830005F24Rik	-0.505772	3.91128	-2.2812	0.0565691	0.985233	-4.27606
Nqo1	0.612772	6.17105	3.32291	0.0140006	0.272952	-2.80279		Gm23023	-0.468884	1.86713	-2.28047	0.0566304	0.985233	-4.27624
Syne4	-0.58066	4.57591	-3.32237	0.0140105	0.272952	-2.80349		Fut2	-0.463519	4.07338	-2.28035	0.0566401	0.985233	-4.27627
Shank3	-0.558366	4.67563	-3.32211	0.0140154	0.272952	-2.80384		Gareml	-0.493814	3.61913	-2.28003	0.0566669	0.985233	-4.27635
Elp4	0.550629	6.70529	3.32177	0.0140217	0.272952	-2.80429		Actn2	-0.497795	3.46046	-2.27969	0.0566951	0.985233	-4.27643
Vwa5a	0.588529	7.90386	3.32154	0.0140259	0.272952	-2.80459		Gm13707	-0.464798	4.19003	-2.27907	0.0567471	0.985233	-4.27659
4930405O22Rik	-1.23232	4.23966	-3.31964	0.0140611	0.273375	-2.8071		Gm23264	1.02106	7.33855	2.27906	0.0567475	0.985233	-4.27659
Slc22a23	-0.575317	9.5412	-3.31941	0.0140653	0.273375	-2.80739		Gm23640	-0.528109	1.7874	-2.27894	0.0567583	0.985233	-4.27662
Gm17491	-0.632348	6.12528	-3.31609	0.0141271	0.274404	-2.81178		Sec14l5	-0.512663	3.84138	-2.2788	0.0567699	0.985233	-4.27666
B3galnt2	-0.557732	7.37026	-3.31503	0.0141467	0.274554	-2.81317		Gimd1	0.637083	6.74919	2.27856	0.05679	0.985233	-4.27672
Zscan12	0.627128	4.50164	3.31451	0.0141564	0.274554	-2.81385		LOC102639543;Gm4955	0.507323	2.99596	2.27848	0.0567961	0.985233	-4.27674
Gm6897	-0.533807	4.32128	-3.31425	0.0141613	0.274554	-2.8142		Gm22039	0.573039	4.46619	2.27802	0.0568346	0.985233	-4.27685
Tmem51	-0.581454	4.52776	-3.31325	0.01418	0.274653	-2.81552		Inpp4a	-0.455471	7.27674	-2.27742	0.056885	0.985233	-4.277
Gm23857	-0.850944	2.16039	-3.31272	0.0141899	0.274653	-2.81622		Anks4b	0.488032	6.62773	2.27679	0.0569378	0.985233	-4.27716
Gm17756	-0.547315	1.83747	-3.31217	0.0142001	0.274653	-2.81694		1110034G24Rik	0.495581	5.61064	2.27666	0.0569492	0.985233	-4.2772
Jun	-0.941413	7.90146	-3.3115	0.0142127	0.274653	-2.81782		LOC105243404	-0.620748	4.43703	-2.27635	0.0569746	0.985233	-4.27727
Mir677	-0.731771	3.6801	-3.31144	0.0142138	0.274653	-2.8179		Gm8702	0.459099	3.14995	2.27552	0.0570451	0.985233	-4.27748
Gm22581	-0.581654	6.4967	-3.30966	0.0142472	0.274653	-2.82024		Olfr998	-0.486116	2.66633	-2.27519	0.0570726	0.985233	-4.27756
Trabd	-0.562538	7.58253	-3.30958	0.0142486	0.274653	-2.82034		Gm22216	-0.506325	1.59249	-2.27485	0.0571009	0.985233	-4.27765
Adprm	0.567915	5.87635	3.30957	0.0142489	0.274653	-2.82036		Fasl	-0.53247	3.52912	-2.27446	0.0571337	0.985233	-4.27775
Pdgfrb	0.657195	5.42145	3.30936	0.0142528	0.274653	-2.82064		Gm25617	1.01935	4.09715	2.27436	0.0571427	0.985233	-4.27777
Fam198a	0.64032	5.92447	3.30925	0.0142548	0.274653	-2.82078		Gm24644	-0.641524	5.57126	-2.27429	0.0571483	0.985233	-4.27779
Ndufs8	0.577087	8.55084	3.30853	0.0142685	0.274746	-2.82174		Gm22836	-0.788466	1.89067	-2.27427	0.0571502	0.985233	-4.27779
AA986860	-0.957487	5.9325	-3.30724	0.0142927	0.275042	-2.82344		Prr23a3	-0.485317	3.80717	-2.274	0.0571728	0.985233	-4.27786
Olfr183	-0.564476	1.81289	-3.30612	0.0143138	0.275277	-2.82491		Snora21	0.596071	8.88453	2.27377	0.0571917	0.985233	-4.27792
Slc12a2	0.701305	5.57369	3.30392	0.0143555	0.275402	-2.82782		Gm23730	1.22967	6.10888	2.27342	0.0572212	0.985233	-4.27801
Olfr286	-0.579027	2.82193	-3.30348	0.0143638	0.275402	-2.82839		Mup10;Mup11	1.03516	9.28632	2.27293	0.0572631	0.985233	-4.27813
Ndufs5	-0.559329	4.35351	-3.30342	0.0143649	0.275402	-2.82847		Cntnap3	-0.470721	4.51511	-2.27285	0.0572698	0.985233	-4.27815
Olfr1459	0.52964	1.65136	3.30323	0.0143685	0.275402	-2.82872		Gm22891	-0.456358	3.94589	-2.27271	0.0572813	0.985233	-4.27818
Narf	0.577869	8.25576	3.3021	0.0143899	0.275402	-2.83021		Pinx1	0.524117	5.40822	2.27218	0.0573259	0.985233	-4.27832
Gxylt2	-0.552785	5.30802	-3.30176	0.0143964	0.275402	-2.83067		Lce3d	-0.470083	5.22523	-2.27182	0.057357	0.985233	-4.27841
Slc9a6	0.540434	7.36408	3.3012	0.014407	0.275402	-2.8314		Ccnl1	-0.498254	6.89062	-2.27176	0.0573616	0.985233	-4.27842
4930581F22Rik	-0.560077	6.69721	-3.30118	0.0144074	0.275402	-2.83143		1700029P11Rik	-0.54574	5.75486	-2.27081	0.0574424	0.985233	-4.27866
Gm20883;Gm21627;Gm20870	-0.604421	2.27696	-3.30027	0.0144247	0.275402	-2.83262		Xlr4b;Xlr4c	0.541426	1.75999	2.27053	0.0574656	0.985233	-4.27873
Gm20908;Gm20920	-0.604421	2.27696	-3.30027	0.0144247	0.275402	-2.83262		Pdhx	0.562022	6.76208	2.26879	0.0576133	0.985233	-4.27917
Rnf5	0.557782	7.70979	3.29978	0.014434	0.275402	-2.83327		Gm19424	-0.510239	3.17321	-2.26703	0.0577629	0.985233	-4.27961
Gm15952	-0.615109	4.42538	-3.29912	0.0144467	0.275402	-2.83415		Ggt7	-0.546671	3.92614	-2.26691	0.0577731	0.985233	-4.27964
Gm24068	-0.543439	4.11494	-3.29777	0.0144723	0.275402	-2.83592		Gm22939	-0.569781	3.63937	-2.26639	0.0578177	0.985233	-4.27977
9130204L05Rik	-0.65997	2.6957	-3.29766	0.0144746	0.275402	-2.83608		Gm25592	0.660979	3.09104	2.26595	0.0578554	0.985233	-4.27988
Stmn1-rs1	-0.885444	2.70019	-3.29673	0.0144923	0.275402	-2.8373		Zfp385b	0.497912	5.27379	2.26568	0.0578779	0.985233	-4.27995
Carhsp1	0.577926	8.23057	3.2967	0.0144929	0.275402	-2.83735		Gm6345	-0.46483	3.91944	-2.265	0.0579365	0.985233	-4.28012
Pcp2	0.532612	4.26517	3.2963	0.0145004	0.275402	-2.83786		Acsm5	0.803791	7.93359	2.26474	0.0579581	0.985233	-4.28019
Zwint	0.547516	7.25209	3.29599	0.0145065	0.275402	-2.83828		Kif2b	-0.509632	4.07673	-2.26425	0.0579999	0.985233	-4.28031
0610031O16Rik	0.579636	6.15344	3.29591	0.0145081	0.275402	-2.83839		Mir150	-0.614744	3.93336	-2.26409	0.0580138	0.985233	-4.28035
Gm24349	0.629742	2.13278	3.29574	0.0145112	0.275402	-2.83861		Gm11999	-0.496387	3.81282	-2.2636	0.0580555	0.985233	-4.28047
Slc11a2	-0.6053	7.44772	-3.29461	0.0145329	0.275402	-2.8401		Nit2	0.715837	9.31403	2.26351	0.0580638	0.985233	-4.2805
Gm25360	0.775658	9.23429	3.29457	0.0145337	0.275402	-2.84015		Frk	0.565111	5.45345	2.26213	0.0581815	0.985233	-4.28084
Olfr1249	-0.649485	2.16784	-3.29449	0.0145352	0.275402	-2.84025		B3galt1	-1.33794	8.91531	-2.26212	0.0581826	0.985233	-4.28085
Gm22263	-0.582721	1.97282	-3.29392	0.0145462	0.275402	-2.84101		Gm10336;Mtr	-0.453069	4.17059	-2.26207	0.0581869	0.985233	-4.28086
Trav6-1	-0.648159	4.21664	-3.29337	0.0145567	0.275402	-2.84173		Gm26207	0.484077	2.04208	2.26204	0.0581895	0.985233	-4.28087
Smc2	0.693416	5.90753	3.29296	0.0145645	0.275402	-2.84227		Mrpl13	0.593422	6.73748	2.26114	0.0582665	0.985233	-4.28109
Cops5	0.574481	8.07148	3.2928	0.0145677	0.275402	-2.84249		Upp2	1.81074	7.84121	2.2608	0.0582956	0.985233	-4.28118
Gm13707	-0.541176	3.51968	-3.29237	0.014576	0.275402	-2.84306		Pcyt1b	-0.568651	3.09087	-2.26044	0.0583265	0.985233	-4.28127
Hrsp12	0.609415	11.5161	3.29229	0.0145775	0.275402	-2.84316		Cela3b	-0.45741	2.93454	-2.25999	0.0583659	0.985233	-4.28138
Gm6970	-0.628364	3.16586	-3.29124	0.0145977	0.275466	-2.84455		Itgb3	-0.519045	5.89797	-2.25979	0.058383	0.985233	-4.28143
Snord96a;Gnb2l1	-0.572509	3.08934	-3.2912	0.0145986	0.275466	-2.84461		Gm25804	-0.522389	5.11284	-2.25947	0.0584105	0.985233	-4.28151
Sh3bgrl2	0.718917	6.8124	3.28951	0.0146311	0.275825	-2.84683		LOC102632079	-0.483446	4.82917	-2.25928	0.0584266	0.985233	-4.28156
Gm19261	-0.693488	3.67663	-3.28929	0.0146354	0.275825	-2.84712		Gjb3	-0.485339	3.40003	-2.25927	0.0584279	0.985233	-4.28156
Gm17023	-0.532129	5.4006	-3.2887	0.0146469	0.275875	-2.84791		Gm31683	-0.460649	4.44791	-2.25873	0.0584743	0.985233	-4.2817
Smad7	0.645491	5.3224	3.28733	0.0146734	0.27593	-2.84972		Isyna1	0.919929	10.2305	2.25641	0.0586747	0.985233	-4.28228
Gm26165	-0.659686	4.99936	-3.28669	0.0146857	0.27593	-2.85056		Gm15819	-0.628274	2.76228	-2.25598	0.0587115	0.985233	-4.28239
Gm10560;Ttll10	-0.690216	4.29312	-3.28645	0.0146905	0.27593	-2.85088		Yars2	0.502478	6.24767	2.25559	0.0587456	0.985233	-4.28249
Sntg2	0.696555	6.11567	3.28619	0.0146955	0.27593	-2.85122		Olfr150	-0.696428	3.36491	-2.2554	0.0587618	0.985233	-4.28254
Zwilch	0.915663	4.88771	3.28552	0.0147085	0.27593	-2.85211		Pinlyp	-0.452975	4.48139	-2.25495	0.0588008	0.985233	-4.28265
Hbp1	0.579134	8.69476	3.28545	0.0147099	0.27593	-2.85221		Gm24253	-0.454144	5.257	-2.25459	0.0588317	0.985233	-4.28274
Zfp960	0.563484	7.20436	3.28534	0.014712	0.27593	-2.85235		Raet1d;Raet1e;Raet1b	0.547481	3.94237	2.25424	0.0588629	0.985233	-4.28283
Mir684-1	0.648577	6.03847	3.28488	0.014721	0.275932	-2.85296		Akr1c6	0.811232	7.09357	2.25412	0.0588732	0.985233	-4.28286
Lmo7	-0.543544	6.92608	-3.28375	0.0147429	0.27598	-2.85444		Gm23014	-0.606137	2.27945	-2.25407	0.0588774	0.985233	-4.28287
Bco1	-0.618853	8.36131	-3.28336	0.0147505	0.27598	-2.85496		Acyp1	0.474754	5.05558	2.25395	0.0588878	0.985233	-4.2829
Slc6a9	-0.580478	8.05818	-3.28248	0.0147678	0.27598	-2.85613		Gm5113	0.567172	4.32742	2.25391	0.0588915	0.985233	-4.28291
Pop4	0.562193	6.66494	3.2824	0.0147693	0.27598	-2.85623		Mir181a-1	-0.451256	1.94138	-2.25364	0.0589144	0.985233	-4.28298
Cd274	0.561713	5.30677	3.2821	0.0147751	0.27598	-2.85663		Nop56	0.81209	4.48819	2.25362	0.0589166	0.985233	-4.28299
Nrp2	1.04466	6.90411	3.28201	0.0147769	0.27598	-2.85675		Pglyrp4	-0.45119	2.80258	-2.25359	0.0589194	0.985233	-4.283
Acsm2	0.737016	4.11707	3.28087	0.0147992	0.276232	-2.85826		Rpl24	-0.634053	3.86006	-2.25209	0.0590494	0.985233	-4.28337
Clec7a	0.618045	5.36548	3.2793	0.01483	0.276629	-2.86033		1300002E11Rik	0.472842	7.30927	2.25114	0.0591318	0.985233	-4.28361
Gpx2-ps1	-0.904656	3.23982	-3.2787	0.0148418	0.276629	-2.86113		Coq3	0.482602	6.99572	2.25092	0.0591516	0.985233	-4.28367
Tmem106c	0.54495	6.92984	3.27818	0.014852	0.276629	-2.86182		Cmbl	0.619291	8.06084	2.25088	0.0591552	0.985233	-4.28368
Cpe	-1.08998	8.82417	-3.27797	0.0148562	0.276629	-2.8621		Wnt1	-0.471163	4.30201	-2.24963	0.0592638	0.985233	-4.28399
Sc5d	0.637139	10.8423	3.2771	0.0148731	0.276779	-2.86324		Efna2	-0.45695	4.87662	-2.24888	0.0593293	0.985233	-4.28418
Spata31d1c	0.727135	3.02617	3.27624	0.01489	0.276882	-2.86437		Mir669a-1;Mir669a-4;Mir669a-5;Mir669a-6;Mir669a-7;Mir669a-8;Mir669a-9;Mir669a-10;Mir669a-11;Mir669a-12	-0.575098	1.67708	-2.2488	0.0593364	0.985233	-4.2842
Gm3409	-0.630426	5.53526	-3.27592	0.0148965	0.276882	-2.86481		Mir669a-1;Mir669a-4;Mir669a-5;Mir669a-6;Mir669a-7;Mir669a-8;Mir669a-9;Mir669a-10;Mir669a-11;Mir669a-12	-0.575098	1.67708	-2.2488	0.0593364	0.985233	-4.2842
Gm15726	-1.33629	5.88919	-3.27502	0.0149141	0.276971	-2.86599		Mir669a-1;Mir669a-4;Mir669a-5;Mir669a-6;Mir669a-7;Mir669a-8;Mir669a-9;Mir669a-10;Mir669a-11;Mir669a-12	-0.575098	1.67708	-2.2488	0.0593364	0.985233	-4.2842
Pam	0.708743	5.60365	3.27475	0.0149194	0.276971	-2.86635		Mir669a-1;Mir669a-4;Mir669a-5;Mir669a-6;Mir669a-7;Mir669a-8;Mir669a-9;Mir669a-10;Mir669a-11;Mir669a-12	-0.575098	1.67708	-2.2488	0.0593364	0.985233	-4.2842
Prps2	0.547549	6.10846	3.27432	0.014928	0.276971	-2.86692		Mir669a-1;Mir669a-4;Mir669a-5;Mir669a-6;Mir669a-7;Mir669a-8;Mir669a-9;Mir669a-10;Mir669a-11;Mir669a-12	-0.575098	1.67708	-2.2488	0.0593364	0.985233	-4.2842
Mir684-2	0.674592	5.96733	3.27365	0.0149412	0.277023	-2.86781		Mir669a-1;Mir669a-4;Mir669a-5;Mir669a-6;Mir669a-7;Mir669a-8;Mir669a-9;Mir669a-10;Mir669a-11;Mir669a-12	-0.575098	1.67708	-2.2488	0.0593364	0.985233	-4.2842
Gstcd	0.585845	4.59627	3.27328	0.0149487	0.277023	-2.8683		Mir669a-1;Mir669a-4;Mir669a-5;Mir669a-6;Mir669a-7;Mir669a-8;Mir669a-9;Mir669a-10;Mir669a-11;Mir669a-12	-0.575098	1.67708	-2.2488	0.0593364	0.985233	-4.2842
9530027J09Rik	0.583788	3.36985	3.27217	0.0149706	0.277181	-2.86977		Mir669a-1;Mir669a-4;Mir669a-5;Mir669a-6;Mir669a-7;Mir669a-8;Mir669a-9;Mir669a-10;Mir669a-11;Mir669a-12	-0.575098	1.67708	-2.2488	0.0593364	0.985233	-4.2842
Arhgap31	0.590762	5.8857	3.27194	0.014975	0.277181	-2.87006		Mir669a-1;Mir669a-4;Mir669a-5;Mir669a-6;Mir669a-7;Mir669a-8;Mir669a-9;Mir669a-10;Mir669a-11;Mir669a-12	-0.575098	1.67708	-2.2488	0.0593364	0.985233	-4.2842
Gm25817;Gm24766	-0.967108	8.58937	-3.27051	0.0150035	0.277457	-2.87197		Mir669a-1;Mir669a-4;Mir669a-5;Mir669a-6;Mir669a-7;Mir669a-8;Mir669a-9;Mir669a-10;Mir669a-11;Mir669a-12	-0.575098	1.67708	-2.2488	0.0593364	0.985233	-4.2842
Gm25926	-0.530906	4.87838	-3.27029	0.0150078	0.277457	-2.87225		Mir669a-2;Mir669a-4;Mir669a-5;Mir669a-6;Mir669a-7;Mir669a-8;Mir669a-9;Mir669a-10;Mir669a-11;Mir669a-12	-0.575098	1.67708	-2.2488	0.0593364	0.985233	-4.2842
Eif4a2	-0.565966	6.99265	-3.26984	0.0150168	0.277458	-2.87285		Mir669a-1;Mir669a-4;Mir669a-5;Mir669a-6;Mir669a-7;Mir669a-8;Mir669a-9;Mir669a-10;Mir669a-11;Mir669a-12	-0.575098	1.67708	-2.2488	0.0593364	0.985233	-4.2842
G6pc	1.15711	9.49636	3.26929	0.0150278	0.277495	-2.87358		C230037L18Rik	0.638881	3.99327	2.24861	0.0593531	0.985233	-4.28425
Sclt1	0.646507	5.1256	3.26884	0.0150367	0.277495	-2.87417		Cma1	-0.638165	2.2624	-2.24784	0.0594203	0.985233	-4.28444
Fbxl20	0.702165	5.62489	3.26796	0.0150541	0.277652	-2.87533		Dbx2	-0.481764	3.87771	-2.24773	0.0594304	0.985233	-4.28447
Gm25494	0.548558	2.07008	3.26721	0.0150693	0.277766	-2.87634		Gm15969	-0.493809	3.66741	-2.24767	0.0594358	0.985233	-4.28449
Gm22657	-0.524895	3.40259	-3.26559	0.0151016	0.278092	-2.87848		Themis3	-0.533654	4.08845	-2.24696	0.059498	0.985233	-4.28467
Gm25325	-0.563926	1.86897	-3.26534	0.0151066	0.278092	-2.87881		Mall	-0.514877	3.82022	-2.24677	0.0595146	0.985233	-4.28472
n-R5s52	0.6962	2.56392	3.26482	0.015117	0.278092	-2.8795		Taar7e	-0.446557	1.55558	-2.24675	0.0595163	0.985233	-4.28472
Asns	-0.827975	6.93991	-3.26453	0.0151228	0.278092	-2.87988		Gm13837	-0.487632	2.77155	-2.24655	0.059534	0.985233	-4.28477
Zfp945	0.685598	6.13663	3.26136	0.0151864	0.278983	-2.88408		Scgb1b19	0.605163	1.84299	2.24642	0.0595452	0.985233	-4.2848
Gm17388;Hnrnpr	-0.532902	4.18976	-3.26088	0.015196	0.278983	-2.88471		Msh6	0.461183	4.80803	2.24632	0.059554	0.985233	-4.28483
Crbn	0.573163	8.05474	3.25994	0.0152151	0.278983	-2.88597		Gm24668	-0.606081	2.02181	-2.24607	0.0595758	0.985233	-4.28489
Gm24151	0.592588	1.67372	3.25924	0.0152291	0.278983	-2.88689		Mbd6	-0.493127	6.18313	-2.24546	0.0596298	0.985233	-4.28505
Gm11823	0.612857	2.32002	3.25898	0.0152344	0.278983	-2.88724		Olfr1233	0.464637	3.01294	2.24509	0.0596621	0.985233	-4.28514
Gm10032	-0.568506	3.68414	-3.25887	0.0152367	0.278983	-2.88738		Mir335	0.660558	3.57277	2.24445	0.0597186	0.985233	-4.2853
Plin2	0.562199	9.73441	3.25855	0.015243	0.278983	-2.8878		Gm4541	0.608499	4.23188	2.24407	0.0597514	0.985233	-4.2854
Gm20153	-0.561881	2.53016	-3.25824	0.0152494	0.278983	-2.88822		Gm4541	0.608499	4.23188	2.24407	0.0597514	0.985233	-4.2854
Pla2g5	0.690608	4.75212	3.25811	0.015252	0.278983	-2.88839		Gm4541	0.608499	4.23188	2.24407	0.0597514	0.985233	-4.2854
Mfsd2a	1.62654	9.21542	3.25716	0.0152711	0.279168	-2.88964		Twistnb	0.557371	7.1895	2.24356	0.0597964	0.985233	-4.28552
n-R5s42	-0.521648	3.47444	-3.2563	0.0152887	0.279324	-2.89079		Scarna9	0.683754	6.62926	2.24316	0.0598316	0.985233	-4.28563
Mtmr9	0.521083	7.335	3.25322	0.0153513	0.280303	-2.89487		Gm25204	0.585583	3.25715	2.23987	0.0601234	0.985233	-4.28646
Tdg	-0.526931	3.89868	-3.2519	0.0153782	0.280517	-2.89663		Pde6c	-0.474352	6.1082	-2.23954	0.0601525	0.985233	-4.28654
Nyap2	-0.653088	2.73211	-3.25176	0.0153811	0.280517	-2.89681		4930550L24Rik	0.479184	3.48321	2.23952	0.0601545	0.985233	-4.28655
Zfp759	0.825067	5.42489	3.24899	0.0154375	0.281382	-2.90048		Gm13686	-0.460967	4.25005	-2.23949	0.0601566	0.985233	-4.28655
Scpep1	0.614242	8.52873	3.24711	0.0154762	0.281904	-2.90297		Lgals4;Lgals6	-0.459587	4.35569	-2.23904	0.0601969	0.985233	-4.28667
Gsto1	0.627904	7.68787	3.24628	0.0154931	0.281904	-2.90407		Slc22a27	0.584059	6.02749	2.23892	0.0602072	0.985233	-4.2867
Ugt2b36	0.622348	10.257	3.24627	0.0154934	0.281904	-2.90409		C330018D20Rik	0.452079	4.06284	2.23875	0.0602226	0.985233	-4.28674
Marcks	0.72966	6.69296	3.24542	0.015511	0.281975	-2.90522		Cpb1	-0.465422	2.31724	-2.2374	0.0603429	0.985233	-4.28708
Cyp4a32;Cyp4a10	0.684507	6.67547	3.24519	0.0155156	0.281975	-2.90552		Gm23245	0.979791	3.41178	2.23731	0.0603509	0.985233	-4.28711
LOC105246847;Gm14963	-0.559002	4.39376	-3.24451	0.0155298	0.281975	-2.90643		Gm6623	-0.523019	2.3536	-2.23717	0.0603627	0.985233	-4.28714
Gm7072	0.546213	6.14927	3.24425	0.015535	0.281975	-2.90676		Myoz3	0.485752	4.7663	2.23687	0.0603895	0.985233	-4.28722
Gm25024	-0.628314	3.0559	-3.24377	0.0155449	0.281975	-2.9074		Mir3087	-0.495529	2.40024	-2.23683	0.0603935	0.985233	-4.28723
Cfp	0.703696	6.19551	3.24309	0.015559	0.281975	-2.90831		Gm12704	0.552589	9.31583	2.236	0.0604668	0.985233	-4.28744
Cyp2c29	0.640486	11.5717	3.24293	0.0155623	0.281975	-2.90852		Gm25712	-0.454503	2.23207	-2.23592	0.0604742	0.985233	-4.28746
Samd3	-0.527515	2.7139	-3.24256	0.01557	0.281975	-2.90901		Gm19522	0.495574	4.35503	2.23487	0.0605684	0.985233	-4.28772
Asrgl1	0.526566	6.02877	3.24014	0.01562	0.282624	-2.91222		Gm12531	-0.513512	3.20314	-2.23434	0.0606156	0.985233	-4.28786
Eif4ebp3;Ankhd1	-0.750652	6.63002	-3.23943	0.0156347	0.282624	-2.91316		Slc13a2	0.464508	4.54519	2.23404	0.060642	0.985233	-4.28793
Tnks	0.688294	5.96282	3.23933	0.015637	0.282624	-2.91331		9430007A20Rik	-0.531564	2.88623	-2.234	0.0606459	0.985233	-4.28794
Gm6270	0.611714	4.00549	3.23907	0.0156422	0.282624	-2.91364		Gm24977	-0.509812	2.7883	-2.23363	0.0606792	0.985233	-4.28804
Hopx	0.58254	5.70117	3.23585	0.0157093	0.283374	-2.91792		Prp2	-0.625611	2.14488	-2.23358	0.060683	0.985233	-4.28805
Mir5133;Glce	0.969326	5.4448	3.23583	0.0157097	0.283374	-2.91794		Rdh7	0.512281	10.6908	2.23341	0.0606985	0.985233	-4.28809
Mir1947	-0.628412	2.95939	-3.23552	0.0157161	0.283374	-2.91835		Gm24292	1.01595	3.36812	2.23331	0.0607077	0.985233	-4.28812
Lpin3	0.551787	5.39592	3.23533	0.0157202	0.283374	-2.91861		Fam229b	0.517339	3.96999	2.23302	0.0607332	0.985233	-4.28819
F2rl2	-0.576619	4.82456	-3.233	0.015769	0.284089	-2.92171		Olfr1241	-0.52602	2.21696	-2.23294	0.0607408	0.985233	-4.28821
Gm17193	-0.536097	3.01424	-3.2313	0.0158047	0.284432	-2.92397		Gm7697	-0.522225	3.02571	-2.23215	0.0608119	0.985233	-4.28841
Traj8	-0.556201	5.07852	-3.23114	0.015808	0.284432	-2.92418		1110059G10Rik	0.489352	5.84296	2.23201	0.0608241	0.985233	-4.28845
Tfpi2	0.644606	8.87243	3.23051	0.0158213	0.284432	-2.92502		Zfp943	0.563363	5.50811	2.23186	0.0608376	0.985233	-4.28849
Slc15a2	-0.713375	4.55597	-3.23035	0.0158247	0.284432	-2.92523		Gm20125	-0.522353	3.97659	-2.23164	0.0608573	0.985233	-4.28854
Gm26440	-0.584691	5.49778	-3.22967	0.015839	0.284524	-2.92614		Chchd1	0.521209	5.50759	2.23097	0.0609173	0.985233	-4.28871
Gm20501	-0.527366	2.82903	-3.22856	0.0158624	0.284781	-2.92761		Tcp10a	0.502188	3.37862	2.23043	0.0609657	0.985233	-4.28885
Rtp3	-0.552748	9.04518	-3.22714	0.0158924	0.285129	-2.9295		Slc5a1	0.553998	3.2861	2.23026	0.0609814	0.985233	-4.28889
Gm5091	-0.576694	3.10007	-3.22654	0.0159049	0.285129	-2.93029		n-R5s127	1.00504	4.15805	2.22988	0.0610159	0.985233	-4.28899
Gm25748	-0.580852	5.04452	-3.22628	0.0159105	0.285129	-2.93064		Mag	-0.464718	3.26433	-2.22981	0.0610215	0.985233	-4.289
Srl	0.609586	4.30516	3.2259	0.0159185	0.285129	-2.93115		Dlx6os2	-0.480281	4.05982	-2.2298	0.0610225	0.985233	-4.28901
Armc7	0.516462	5.45347	3.22441	0.0159502	0.285501	-2.93313		4930433N12Rik	-0.521265	2.81667	-2.22912	0.0610843	0.985233	-4.28918
Pyurf	0.552996	6.66303	3.22386	0.0159618	0.285501	-2.93386		Prl8a9	-0.491558	2.21375	-2.22885	0.061108	0.985233	-4.28925
Snord123	-0.548578	4.57838	-3.22362	0.0159669	0.285501	-2.93418		6030498E09Rik	-0.574859	2.91497	-2.22789	0.0611945	0.985233	-4.28949
Snord13	-0.910706	10.0087	-3.22264	0.0159878	0.285636	-2.93548		Sgtb	0.472791	5.04806	2.22753	0.0612273	0.985233	-4.28958
Fam96a	0.523255	7.54174	3.2224	0.0159928	0.285636	-2.9358		Slc25a40	0.444915	5.48623	2.22624	0.0613441	0.985233	-4.28991
Scn1a	0.581509	2.26365	3.22077	0.0160275	0.285833	-2.93796		Slc35d3	-0.547239	4.33326	-2.22557	0.0614042	0.985233	-4.29008
Dynlt3	0.516387	7.15213	3.22056	0.0160321	0.285833	-2.93825		Olfr171	-0.458933	1.52974	-2.22557	0.0614047	0.985233	-4.29008
Slc6a17	-0.563046	4.2634	-3.22018	0.0160402	0.285833	-2.93875		Vmn1r217	-0.511033	3.41634	-2.22545	0.0614156	0.985233	-4.29011
Adgre4	1.58615	5.77935	3.21974	0.0160497	0.285833	-2.93934		Gm609	-0.517333	3.65235	-2.225	0.061456	0.985233	-4.29023
Snord73a	-0.576521	6.7325	-3.21946	0.0160556	0.285833	-2.93972		Elk1;Uxt	-0.483408	6.05479	-2.22459	0.0614933	0.985233	-4.29033
Pfkfb2	-0.796725	7.07663	-3.21929	0.0160591	0.285833	-2.93993		Gm22781	0.458985	1.8857	2.22451	0.0615009	0.985233	-4.29035
Mob3b	0.615637	8.02641	3.21757	0.016096	0.286326	-2.94222		1700019M22Rik	0.9921	2.54493	2.22446	0.0615056	0.985233	-4.29036
Pnrc2	0.53536	8.55593	3.21705	0.0161072	0.286362	-2.94292		Tas2r110	-0.693334	2.29494	-2.22375	0.06157	0.985233	-4.29054
Foxb2	-0.642404	4.73723	-3.21616	0.0161263	0.286537	-2.9441		Mir183	-0.473976	2.02122	-2.22296	0.0616417	0.985233	-4.29074
Etnppl	0.972854	7.89743	3.21537	0.0161433	0.28666	-2.94516		Igkv14-126	-0.650237	2.19799	-2.22247	0.0616858	0.985233	-4.29087
Ropn1l	0.573137	4.60606	3.21255	0.0162039	0.28666	-2.9489		Zbed6;Zc3h11a	-0.480903	8.0406	-2.22225	0.0617059	0.985233	-4.29092
Gm26147	-1.05701	2.37057	-3.21252	0.0162045	0.28666	-2.94894		Fam19a1	-0.458748	3.04569	-2.22197	0.0617316	0.985233	-4.291
B930041F14Rik	-0.572456	5.42601	-3.21251	0.0162049	0.28666	-2.94896		Slc7a13	-0.488932	3.34287	-2.22165	0.0617603	0.985233	-4.29108
Commd10	0.547655	6.0199	3.21246	0.0162059	0.28666	-2.94903		Olfr1427	-0.616018	1.86669	-2.22165	0.0617609	0.985233	-4.29108
Gm22771	-1.00211	3.33016	-3.21219	0.0162116	0.28666	-2.94938		Gm17324	-0.442866	4.02857	-2.2216	0.061765	0.985233	-4.29109
1700017N19Rik	-0.546657	2.32126	-3.21186	0.0162189	0.28666	-2.94983		Rps27l	0.458312	6.421	2.22157	0.0617683	0.985233	-4.2911
Gm23462	-0.654105	3.59043	-3.21132	0.0162306	0.28666	-2.95055		Ppp1r35	0.48905	6.67699	2.22146	0.0617782	0.985233	-4.29113
Gm25035	-0.601562	9.01546	-3.21128	0.0162314	0.28666	-2.9506		Gatb	0.500644	6.27123	2.22136	0.0617867	0.985233	-4.29115
Gypa	-2.69695	6.17147	-3.21096	0.0162382	0.28666	-2.95102		Mblac2	0.504605	5.75533	2.22074	0.061844	0.985233	-4.29131
Eddm3b	-0.572793	3.27986	-3.2105	0.0162484	0.28666	-2.95164		Zfp740	-0.459037	6.06994	-2.22044	0.0618714	0.985233	-4.29138
Slc35b2	0.691757	6.69032	3.2099	0.0162612	0.28666	-2.95243		1700125H03Rik	-0.515823	4.01742	-2.22042	0.0618727	0.985233	-4.29139
Eepd1	0.914737	6.58791	3.20962	0.0162674	0.28666	-2.95281		Mogat2	0.652042	5.449	2.21994	0.061917	0.985233	-4.29151
Gm23595	0.667982	1.88293	3.20908	0.016279	0.28666	-2.95352		Armc1	0.46397	7.69967	2.21991	0.0619198	0.985233	-4.29152
Bag4	0.534217	7.42668	3.20891	0.0162827	0.28666	-2.95375		Gm20851;Gm20773;Gm20827	-0.480448	3.32659	-2.21987	0.0619228	0.985233	-4.29153
[truncated: 30,110 more rows]

## Sheet: STable 7
Supplementary Table 7: Pathway enrichment analysis performed on the up- or down-regulated genes identified in the agonist mice compared to the control mice.
[truncated: 688 more rows]

[truncated: 1 more sheets: STable8]
